# Supplementary material for: Eicosapentaenoic Acid Improves Porcine Oocyte Cytoplasmic Maturation and Developmental Competence via Antioxidant and Mitochondrial Regulatory Mechanisms
Source: Antioxidants (Basel). 2026 Jan 21;15(1):137. doi: 10.3390/antiox15010137 (PMC12837691; doi:10.3390/antiox15010137)
Supplement: Supplementary file 1 [file antioxidants-15-00137-s001.zip]

Archive with 9 entries (9 files):
- Figure S1.tif
- Figure S2.tif
- Table S2.xls
- Table S4.xls
- Table S5.xls
- Table S6.xls
- table S1.pdf
- Table S3.pdf
- Table S7 .pdf
