# Supplementary material for: Eicosapentaenoic Acid Improves Porcine Oocyte Cytoplasmic Maturation and Developmental Competence via Antioxidant and Mitochondrial Regulatory Mechanisms
Source: Antioxidants (Basel). 2026 Jan 21;15(1):137. doi: 10.3390/antiox15010137 (PMC12837691; doi:10.3390/antiox15010137)
Supplement: Supplementary file 1 [file antioxidants-15-00137-s001.zip › Table S2.xls]

## Sheet: Sheet1
UP					Table S2.Differentially expressed genes in cumulus cells of the 10 UM EPA-treated group compared with the control group
gene_id	gene_name	EntrezID	transcript_id	GO	KEGG	KO_ENTRY	EC	TF_Family	Description	trans_type	FPKM.EPA1	FPKM.EPA2	FPKM.EPA3	FPKM.CN1	FPKM.CN2	FPKM.CN3	fc	log2(fc)	pval	qval	regulation
ENSSSCG00000033018	TM4SF1	100522035	ENSSSCT00000059726;ENSSSCT00000086366	GO:0005887(integral component of plasma membrane);GO:0016020(membrane);GO:0016021(integral component of membrane);GO:0016021(integral component of membrane)	NA	NA	NA	NA	transmembrane 4 L six family member 1 [Source:VGNC Symbol;Acc:VGNC:94030]	protein_coding	275.655	277.563	279.107	178.14	179.678	178.485	1.55197	0.634098	0	0	up
ENSSSCG00000015390	ENSSSCG00000015390		ENSSSCT00000050375;ENSSSCT00000034567;ENSSSCT00000016765;ENSSSCT00000055099	GO:0000166(nucleotide binding);GO:0005524(ATP binding);GO:0005886(plasma membrane);GO:0016020(membrane);GO:0016021(integral component of membrane);GO:0042626(ATPase-coupled transmembrane transporter activity);GO:0042908(xenobiotic transport);GO:0042910(xenobiotic transmembrane transporter activity);GO:0045332(phospholipid translocation);GO:0055085(transmembrane transport);GO:0090554(phosphatidylc…	02010(ABC transporters);04976(Bile secretion);05206(MicroRNAs in cancer);05226(Gastric cancer);05226(Gastric cancer)	K05658	EC:7.6.2.2	NA	ATP-binding cassette, sub-family B (MDR/TAP), member 1 [Source:NCBI gene (formerly Entrezgene);Acc:396910]	protein_coding	21.1374	21.5567	21.7429	14.3855	14.3867	14.3208	1.4953	0.580437	1.33271E-77	1.21938E-74	up
ENSSSCG00000052556	ENSSSCG00000052556		ENSSSCT00000102849	NA	NA	NA	NA	NA		lncRNA	40.7138	35.5789	37.7723	19.6997	18.9057	19.0711	1.97767	0.983799	1.4744E-56	9.47958E-54	up
ENSSSCG00000001906	CYP1A1	403103	ENSSSCT00000002135	GO:0001676(long-chain fatty acid metabolic process);GO:0002933(lipid hydroxylation);GO:0004497(monooxygenase activity);GO:0005506(iron ion binding);GO:0005783(endoplasmic reticulum);GO:0005789(endoplasmic reticulum membrane);GO:0006629(lipid metabolic process);GO:0006631(fatty acid metabolic process);GO:0006805(xenobiotic metabolic process);GO:0008202(steroid metabolic process);GO:0008210(estroge…	00140(Steroid hormone biosynthesis);00380(Tryptophan metabolism);00830(Retinol metabolism);00980(Metabolism of xenobiotics by cytochrome P450);01100(Metabolic pathways);04913(Ovarian steroidogenesis);05204(Chemical carcinogenesis)	K07408	EC:1.14.14.1	NA	cytochrome P450 family 1 subfamily A member 1 [Source:VGNC Symbol;Acc:VGNC:103347]	protein_coding	17.8274	19.3993	17.4733	11.0169	11.3511	11.1986	1.6296	0.704518	1.20891E-53	7.37404E-51	up
ENSSSCG00000057793	ACCSL	100521486	ENSSSCT00000014507	GO:0003824(catalytic activity);GO:0006520(cellular amino acid metabolic process);GO:0008483(transaminase activity);GO:0009058(biosynthetic process);GO:0030170(pyridoxal phosphate binding)	NA	NA	NA	NA	1-aminocyclopropane-1-carboxylate synthase homolog (inactive) like [Source:HGNC Symbol;Acc:HGNC:34391]	protein_coding	7.69365	7.94092	7.80562	3.2761	2.97563	3.15051	2.49304	1.31791	1.33223E-48	6.88967E-46	up
ENSSSCG00000008963	AREG	397668	ENSSSCT00000061901;ENSSSCT00000009818	GO:0005154(epidermal growth factor receptor binding);GO:0005615(extracellular space);GO:0005634(nucleus);GO:0005737(cytoplasm);GO:0007165(signal transduction);GO:0007173(epidermal growth factor receptor signaling pathway);GO:0007186(G protein-coupled receptor signaling pathway);GO:0008083(growth factor activity);GO:0008284(positive regulation of cell population proliferation);GO:0009986(cell surf…	04010(MAPK signaling pathway);04012(ErbB signaling pathway);04151(PI3K-Akt signaling pathway);04390(Hippo signaling pathway);05210(Colorectal cancer);05210(Colorectal cancer)	NA	NA	NA	amphiregulin [Source:VGNC Symbol;Acc:VGNC:85444]	protein_coding	6.13615	6.09687	5.65845	3.08013	3.15322	2.72311	1.9976	0.998271	2.62632E-38	9.61191E-36	up
ENSSSCG00000012310	BMP15	448811	ENSSSCT00000013461	GO:0001541(ovarian follicle development);GO:0005125(cytokine activity);GO:0005576(extracellular region);GO:0005615(extracellular space);GO:0007165(signal transduction);GO:0008083(growth factor activity);GO:0010862(positive regulation of pathway-restricted SMAD protein phosphorylation);GO:0030509(BMP signaling pathway);GO:0060016(granulosa cell development);GO:0060395(SMAD protein signal transduct…	04060(Cytokine-cytokine receptor interaction);04913(Ovarian steroidogenesis)	NA	NA	NA	bone morphotic protein 15 [Source:VGNC Symbol;Acc:VGNC:85840]	protein_coding	3.27496	2.84887	2.79079	0.879892	0.605613	0.782168	3.93118	1.97496	1.5369E-36	5.14948E-34	up
ENSSSCG00000047932	HSPA6	396906	ENSSSCT00000085942	GO:0000166(nucleotide binding);GO:0005524(ATP binding);GO:0005737(cytoplasm);GO:0005814(centriole);GO:0005829(cytosol);GO:0006457(protein folding);GO:0008180(COP9 signalosome);GO:0016887(ATP hydrolysis activity);GO:0019899(enzyme binding);GO:0031072(heat shock protein binding);GO:0034605(cellular response to heat);GO:0042026(protein refolding);GO:0051082(unfolded protein binding);GO:0140662(ATP-d…	03040(Spliceosome);04010(MAPK signaling pathway);04141(Protein processing in endoplasmic reticulum);04144(Endocytosis);04213(Longevity regulating pathway - multiple species);04612(Antigen processing and presentation);04915(Estrogen signaling pathway);05020(Prion disease);05134(Legionellosis);05145(Toxoplasmosis);05162(Measles)	NA	NA	NA	heat shock protein family A (Hsp70) member 6 [Source:NCBI gene (formerly Entrezgene);Acc:396906]	protein_coding	1.22355	1.36828	1.16766	0.272844	0.219789	0.216916	5.29843	2.40557	1.41077E-31	3.72899E-29	up
ENSSSCG00000007607	KPNA7	100302505	ENSSSCT00000008347	GO:0001674(female germ cell nucleus);GO:0001824(blastocyst development);GO:0005634(nucleus);GO:0005737(cytoplasm);GO:0005819(spindle);GO:0006606(protein import into nucleus);GO:0010628(positive regulation of gene expression);GO:0010629(negative regulation of gene expression);GO:0015031(protein transport);GO:0042564(NLS-dependent protein nuclear import complex);GO:0061608(nuclear import signal rec…	05164(Influenza A)	NA	NA	NA	karyopherin subunit alpha 7 [Source:VGNC Symbol;Acc:VGNC:89566]	protein_coding	2.73223	2.90827	2.69838	0.726207	0.758291	0.728091	3.76883	1.91412	2.87352E-31	7.43024E-29	up
ENSSSCG00000016489	WEE2	100048934	ENSSSCT00000017953	GO:0000166(nucleotide binding);GO:0000278(mitotic cell cycle);GO:0000287(magnesium ion binding);GO:0004672(protein kinase activity);GO:0004712(protein serine/threonine/tyrosine kinase activity);GO:0004713(protein tyrosine kinase activity);GO:0004715(non-membrane spanning protein tyrosine kinase activity);GO:0005524(ATP binding);GO:0005634(nucleus);GO:0005654(nucleoplasm);GO:0005737(cytoplasm);GO:…	04110(Cell cycle);05170(Human immunodeficiency virus 1 infection)	K06632	EC:2.7.11.1	NA	WEE2 oocyte meiosis inhibiting kinase [Source:VGNC Symbol;Acc:VGNC:98413]	protein_coding	2.34268	2.71924	2.46921	0.918388	1.03458	0.757059	2.77899	1.47456	2.24168E-18	3.75545E-16	up
ENSSSCG00000010400	MSMB	396852	ENSSSCT00000011384	GO:0005576(extracellular region)	NA	NA	NA	NA	microseminoprotein beta [Source:VGNC Symbol;Acc:VGNC:98141]	protein_coding	21.2678	23.0791	21.8661	13.7572	14.1023	15.4315	1.52948	0.613044	5.44265E-18	8.92933E-16	up
ENSSSCG00000041166	ENSSSCG00000041166		ENSSSCT00000079575	NA	NA	NA	NA	NA		lncRNA	1.93801	2.87414	2.51549	1.13839	1.08114	1.0774	2.22257	1.15223	2.83696E-16	4.15637E-14	up
ENSSSCG00000039416	CXCR4	396659	ENSSSCT00000064385	GO:0001666(response to hypoxia);GO:0003779(actin binding);GO:0004930(G protein-coupled receptor activity);GO:0004950(chemokine receptor activity);GO:0005764(lysosome);GO:0005768(endosome);GO:0005769(early endosome);GO:0005770(late endosome);GO:0005886(plasma membrane);GO:0006935(chemotaxis);GO:0006955(immune response);GO:0007165(signal transduction);GO:0007186(G protein-coupled receptor signaling…	04020(Calcium signaling pathway);04060(Cytokine-cytokine receptor interaction);04061(Viral protein interaction with cytokine and cytokine receptor);04062(Chemokine signaling pathway);04144(Endocytosis);04360(Axon guidance);04670(Leukocyte transendothelial migration);04672(Intestinal immune network for IgA production);04810(Regulation of actin cytoskeleton);05163(Human cytomegalovirus infection);0…	NA	NA	NA	C-X-C motif chemokine receptor 4 [Source:VGNC Symbol;Acc:VGNC:96094]	protein_coding	12.1804	12.5831	11.9926	8.82761	7.27638	8.16187	1.51472	0.599054	1.35797E-14	1.7557E-12	up
ENSSSCG00000031356	HES1	1004995678209	ENSSSCT00000058748	GO:0000122(negative regulation of transcription by RNA polymerase II);GO:0000978(RNA polymerase II cis-regulatory region sequence-specific DNA binding);GO:0000981(DNA-binding transcription factor activity, RNA polymerase II-specific);GO:0001217(DNA-binding transcription repressor activity);GO:0001227(DNA-binding transcription repressor activity, RNA polymerase II-specific);GO:0001701(in utero emb…	03460(Fanconi anemia pathway);04330(Notch signaling pathway);04950(Maturity onset diabetes of the young);05165(Human papillomavirus infection);05169(Epstein-Barr virus infection);05200(Pathways in cancer);05224(Breast cancer)	NA	NA	bHLH	hes family bHLH transcription factor 1 [Source:VGNC Symbol;Acc:VGNC:88854]	protein_coding	6.04812	5.39048	5.96249	3.00131	3.47034	3.12785	1.81271	0.858148	2.91626E-13	3.29768E-11	up
ENSSSCG00000015020	BTG4	100514308	ENSSSCT00000016384	GO:0003730(mRNA 3'-UTR binding);GO:0005634(nucleus);GO:0005737(cytoplasm);GO:0008285(negative regulation of cell population proliferation);GO:0045930(negative regulation of mitotic cell cycle)	03018(RNA degradation)	NA	NA	NA	BTG anti-proliferation factor 4 [Source:VGNC Symbol;Acc:VGNC:85913]	protein_coding	2.58617	2.60379	2.41389	0.660581	0.906968	0.865818	3.12483	1.64378	7.9912E-13	8.84199E-11	up
ENSSSCG00000007851	ZP2	396846	ENSSSCT00000008601	GO:0005576(extracellular region);GO:0005771(multivesicular body);GO:0005783(endoplasmic reticulum);GO:0005886(plasma membrane);GO:0007339(binding of sperm to zona pellucida);GO:0016020(membrane);GO:0016021(integral component of membrane);GO:0032190(acrosin binding);GO:0035804(structural constituent of egg coat);GO:0035805(egg coat);GO:0042802(identical protein binding);GO:0060468(prevention of po…	NA	NA	NA	NA	zona pellucida glycoprotein 2 [Source:VGNC Symbol;Acc:VGNC:104108]	protein_coding	0.616419	0.91146	1.11363	0.129005	0.237455	0.146442	5.15012	2.36461	1.45729E-12	1.58299E-10	up
ENSSSCG00000011591	H1-8		ENSSSCT00000012687	GO:0000786(nucleosome);GO:0003677(DNA binding);GO:0003690(double-stranded DNA binding);GO:0005634(nucleus);GO:0006334(nucleosome assembly);GO:0030261(chromosome condensation);GO:0030527(structural constituent of chromatin);GO:0031492(nucleosomal DNA binding);GO:0040029(epigenetic regulation of gene expression);GO:0045910(negative regulation of DNA recombination)	NA	NA	NA	NA	oocyte-specific H1 histone [Source:NCBI gene (formerly Entrezgene);Acc:100512738]	protein_coding	3.30905	3.37276	3.15098	0.597623	1.01591	1.40029	3.26257	1.70601	2.69693E-12	2.80163E-10	up
ENSSSCG00000037676	KAZN	100520199	ENSSSCT00000091175;ENSSSCT00000049223	GO:0001533(cornified envelope);GO:0005654(nucleoplasm);GO:0005829(cytosol);GO:0016607(nuclear speck);GO:0030057(desmosome);GO:0030057(desmosome)	NA	NA	NA	NA	kazrin, periplakin interacting protein [Source:HGNC Symbol;Acc:HGNC:29173]	protein_coding	1.34149	1.19793	1.64932	0.632415	0.672242	0.5614	2.2447	1.16652	3.27139E-11	3.03773E-09	up
ENSSSCG00000007079	FLRT3	100158214	ENSSSCT00000007750;ENSSSCT00000035207	GO:0003345(proepicardium cell migration involved in pericardium morphogenesis);GO:0005104(fibroblast growth factor receptor binding);GO:0005615(extracellular space);GO:0005829(cytosol);GO:0005886(plasma membrane);GO:0005887(integral component of plasma membrane);GO:0005911(cell-cell junction);GO:0005925(focal adhesion);GO:0007411(axon guidance);GO:0007416(synapse assembly);GO:0007507(heart develo…	NA	NA	NA	NA	fibronectin leucine rich transmembrane protein 3 [Source:VGNC Symbol;Acc:VGNC:96304]	protein_coding	1.80113	2.10027	2.17623	1.20594	0.989266	1.23163	1.77354	0.826632	9.20845E-11	8.11333E-09	up
ENSSSCG00000010141	ZP4	397111	ENSSSCT00000011102	GO:0002922(positive regulation of humoral immune response);GO:0005576(extracellular region);GO:0005886(plasma membrane);GO:0007338(single fertilization);GO:0007339(binding of sperm to zona pellucida);GO:0016020(membrane);GO:0016021(integral component of membrane);GO:0032190(acrosin binding);GO:0035804(structural constituent of egg coat);GO:0035805(egg coat);GO:0042102(positive regulation of T cel…	NA	NA	NA	NA	zona pellucida glycoprotein 4 [Source:VGNC Symbol;Acc:VGNC:95319]	protein_coding	0.40417	0.565667	0.481479	0	0	0	4837.72	12.2401	1.28104E-10	1.11222E-08	up
ENSSSCG00000003484	PADI6	414431	ENSSSCT00000003870	GO:0004668(protein-arginine deiminase activity);GO:0005509(calcium ion binding);GO:0005634(nucleus);GO:0005737(cytoplasm);GO:0007010(cytoskeleton organization);GO:0007028(cytoplasm organization);GO:0008104(protein localization);GO:0016787(hydrolase activity);GO:0018101(obsolete protein citrullination);GO:0036414(obsolete histone citrullination);GO:0040016(embryonic cleavage);GO:0043143(regulation…	NA	K01481	EC:3.5.3.15	NA	peptidyl arginine deiminase 6 [Source:VGNC Symbol;Acc:VGNC:91148]	protein_coding	0.34754	0.283947	0.209894	0	0	0	2804.6	11.4536	1.62803E-09	1.14584E-07	up
ENSSSCG00000016491	DENND11	100513325	ENSSSCT00000017955	GO:0003674(molecular_function);GO:0005575(cellular_component);GO:0005737(cytoplasm);GO:0008150(biological_process)	NA	NA	NA	NA	DENN domain containing 11 [Source:VGNC Symbol;Acc:VGNC:87244]	protein_coding	0.673962	0.654222	0.834823	0.354086	0.374813	0.418195	1.88564	0.915055	1.14536E-08	7.18916E-07	up
ENSSSCG00000025240	DDIT4L	100525762	ENSSSCT00000023747	GO:0005737(cytoplasm);GO:0009968(negative regulation of signal transduction)	NA	NA	NA	NA	DNA damage inducible transcript 4 like [Source:VGNC Symbol;Acc:VGNC:87209]	protein_coding	3.78391	3.15952	3.14078	1.34505	2.1285	2.06377	1.82114	0.86484	3.25329E-08	1.87846E-06	up
ENSSSCG00000006140	CA2	100154873	ENSSSCT00000006733;ENSSSCT00000041218;ENSSSCT00000094589	GO:0004064(arylesterase activity);GO:0004089(carbonate dehydratase activity);GO:0005737(cytoplasm);GO:0005886(plasma membrane);GO:0006730(one-carbon metabolic process);GO:0008270(zinc ion binding);GO:0015670(carbon dioxide transport);GO:0016829(lyase activity);GO:0016836(hydro-lyase activity);GO:0038166(angiotensin-activated signaling pathway);GO:0044070(regulation of anion transport);GO:0045177(…	00910(Nitrogen metabolism);01100(Metabolic pathways);04964(Proximal tubule bicarbonate reclamation);04966(Collecting duct acid secretion);04971(Gastric acid secretion);04972(Pancreatic secretion);04976(Bile secretion);04976(Bile secretion)	K18245	EC:4.2.1.1	NA	carbonic anhydrase 2 [Source:VGNC Symbol;Acc:VGNC:98746]	protein_coding	3.62467	3.32741	3.07982	2.35102	2.3206	1.89289	1.5282	0.611835	2.95419E-07	1.45201E-05	up
ENSSSCG00000000296	ENSSSCG00000000296		ENSSSCT00000000317	GO:0046872(metal ion binding)	NA	NA	NA	NA		protein_coding	6.36088	5.36822	5.23123	1.97667	2.1139	2.6772	2.50604	1.32541	4.77095E-07	2.27904E-05	up
ENSSSCG00000058051	ENSSSCG00000058051		ENSSSCT00000104162;ENSSSCT00000102748	NA	NA	NA	NA	NA		protein_coding	0.379723	0.51538	0.245378	0	0	0.0509099	22.4019	4.48555	2.1726E-06	9.21283E-05	up
ENSSSCG00000024966	TRIM77		ENSSSCT00000022766	GO:0005737(cytoplasm);GO:0008270(zinc ion binding);GO:0010468(regulation of gene expression);GO:0016567(protein ubiquitination);GO:0045087(innate immune response);GO:0046872(metal ion binding);GO:0061630(ubiquitin protein ligase activity)	NA	NA	NA	NA	tripartite motif containing 77 [Source:HGNC Symbol;Acc:HGNC:34228]	protein_coding	0.526723	0.571457	0.484278	0.16864	0.169601	0.246345	2.70697	1.43668	3.6259E-06	0.000147195	up
ENSSSCG00000035073	ENSSSCG00000035073		ENSSSCT00000056913;ENSSSCT00000081580	GO:0000166(nucleotide binding);GO:0005524(ATP binding);GO:0005886(plasma membrane);GO:0016020(membrane);GO:0016021(integral component of membrane);GO:0042626(ATPase-coupled transmembrane transporter activity);GO:0042908(xenobiotic transport);GO:0042910(xenobiotic transmembrane transporter activity);GO:0045332(phospholipid translocation);GO:0055085(transmembrane transport);GO:0090554(phosphatidylc…	02010(ABC transporters);04976(Bile secretion);05206(MicroRNAs in cancer);05226(Gastric cancer);05226(Gastric cancer)	K05658	EC:7.6.2.2	NA		protein_coding	0.41224	0.388447	0.465445	0.252973	0.111978	0.15648	2.42819	1.27988	7.34867E-06	0.00027661	up
ENSSSCG00000039560	OOSP2		ENSSSCT00000046694	GO:0005576(extracellular region)	NA	NA	NA	NA	oocyte secreted protein 2 [Source:HGNC Symbol;Acc:HGNC:26699]	protein_coding	2.21918	1.65672	1.47813	0.55969	0.266147	0.412177	4.3247	2.1126	1.44687E-05	0.000501013	up
ENSSSCG00000005344	MELK	100519998	ENSSSCT00000005883	GO:0000166(nucleotide binding);GO:0004672(protein kinase activity);GO:0004674(protein serine/threonine kinase activity);GO:0004712(protein serine/threonine/tyrosine kinase activity);GO:0004715(non-membrane spanning protein tyrosine kinase activity);GO:0005509(calcium ion binding);GO:0005524(ATP binding);GO:0005737(cytoplasm);GO:0005886(plasma membrane);GO:0005938(cell cortex);GO:0006468(protein p…	NA	K08799	EC:2.7.11.1	NA	maternal embryonic leucine zipper kinase [Source:VGNC Symbol;Acc:VGNC:90137]	protein_coding	0.956954	0.829514	0.551998	0.29785	0.42057	0.34395	2.20118	1.13828	1.52231E-05	0.00052032	up
ENSSSCG00000007493	ENSSSCG00000007493		ENSSSCT00000036639	GO:0000166(nucleotide binding);GO:0000212(meiotic spindle organization);GO:0000226(microtubule cytoskeleton organization);GO:0000278(mitotic cell cycle);GO:0000922(spindle pole);GO:0004672(protein kinase activity);GO:0004674(protein serine/threonine kinase activity);GO:0004712(protein serine/threonine/tyrosine kinase activity);GO:0005524(ATP binding);GO:0005737(cytoplasm);GO:0005813(centrosome);G…	04114(Oocyte meiosis);04914(Progesterone-mediated oocyte maturation)	K11481	EC:2.7.11.1	NA	aurora kinase A [Source:NCBI gene (formerly Entrezgene);Acc:574063]	protein_coding	1.97756	1.50929	1.56219	0.896107	0.866013	1.14825	1.73484	0.794804	1.8387E-05	0.000615201	up
ENSSSCG00000015268	FMO1	397132	ENSSSCT00000056435	GO:0004497(monooxygenase activity);GO:0004499(N,N-dimethylaniline monooxygenase activity);GO:0005783(endoplasmic reticulum);GO:0005789(endoplasmic reticulum membrane);GO:0006082(organic acid metabolic process);GO:0006805(xenobiotic metabolic process);GO:0009404(toxin metabolic process);GO:0016020(membrane);GO:0016491(oxidoreductase activity);GO:0043231(intracellular membrane-bounded organelle);GO…	00982(Drug metabolism - cytochrome P450)	K00485	EC:1.14.13.8	NA	flavin containing dimethylaniline monoxygenase 1 [Source:VGNC Symbol;Acc:VGNC:88170]	protein_coding	3.42341	2.85684	3.38665	2.0716	2.21784	2.19924	1.48981	0.575128	2.50156E-05	0.000804184	up
ENSSSCG00000048002	OOSP3		ENSSSCT00000074600	GO:0005576(extracellular region)	NA	NA	NA	NA	oocyte secreted protein family member 3 [Source:HGNC Symbol;Acc:HGNC:53903]	protein_coding	2.90693	3.17226	2.64542	0.522435	1.25966	1.55269	2.61624	1.3875	2.51072E-05	0.000806041	up
ENSSSCG00000044472	COL19A1	100512751	ENSSSCT00000074211	GO:0007519(skeletal muscle tissue development);GO:0030198(extracellular matrix organization)	04974(Protein digestion and absorption)	NA	NA	NA	collagen type XIX alpha 1 chain [Source:HGNC Symbol;Acc:HGNC:2196]	protein_coding	0.483455	0.445968	0.509361	0.212629	0.353354	0.270843	1.71933	0.78185	3.14215E-05	0.000983534	up
ENSSSCG00000007427	ZSWIM3	100152744	ENSSSCT00000008130	GO:0008270(zinc ion binding)	NA	NA	NA	NA	zinc finger SWIM-type containing 3 [Source:VGNC Symbol;Acc:VGNC:95761]	protein_coding	1.37408	1.23994	1.12231	0.747847	0.734247	0.773892	1.65619	0.727865	3.55169E-05	0.00109586	up
ENSSSCG00000006394	CFAP45	100515727	ENSSSCT00000007007;ENSSSCT00000049942	GO:0005515(protein binding);GO:0005576(extracellular region);GO:0005654(nucleoplasm);GO:0005737(cytoplasm);GO:0005856(cytoskeleton);GO:0005929(cilium);GO:0005930(axoneme);GO:0016208(AMP binding);GO:0030317(flagellated sperm motility);GO:0031514(motile cilium);GO:0042995(cell projection);GO:0060287(epithelial cilium movement involved in determination of left/right asymmetry);GO:0060296(regulation …	NA	NA	NA	NA	cilia and flagella associated protein 45 [Source:VGNC Symbol;Acc:VGNC:86600]	protein_coding	0.0569995	0.103265	0.0364489	0	0	0	655.711	9.35692	4.13888E-05	0.00125427	up
ENSSSCG00000028674	ENSSSCG00000028674		ENSSSCT00000048169;ENSSSCT00000028859	GO:0005615(extracellular space);GO:0016020(membrane);GO:0016021(integral component of membrane);GO:0045959(negative regulation of complement activation, classical pathway);GO:0045959(negative regulation of complement activation, classical pathway)	NA	NA	NA	NA		protein_coding	0.0245835	0.0713747	0.0283747	0	0	0	414.443	8.69503	4.28357E-05	0.00129481	up
ENSSSCG00000015235	ETS1	100302363	ENSSSCT00000056799;ENSSSCT00000059987;ENSSSCT00000075717	GO:0000976(transcription cis-regulatory region binding);GO:0000978(RNA polymerase II cis-regulatory region sequence-specific DNA binding);GO:0000981(DNA-binding transcription factor activity, RNA polymerase II-specific);GO:0001222(transcription corepressor binding);GO:0001228(DNA-binding transcription activator activity, RNA polymerase II-specific);GO:0003677(DNA binding);GO:0003700(DNA-binding t…	04014(Ras signaling pathway);04218(Cellular senescence);05166(Human T-cell leukemia virus 1 infection);05200(Pathways in cancer);05211(Renal cell carcinoma);05211(Renal cell carcinoma)	NA	NA	ETS	ETS proto-onco 1, transcription factor [Source:VGNC Symbol;Acc:VGNC:87808]	protein_coding	0.509149	0.489266	0.557426	0.305614	0.331353	0.260653	1.7333	0.793517	5.49421E-05	0.00160963	up
ENSSSCG00000051792	ENSSSCG00000051792		ENSSSCT00000069512	NA	NA	NA	NA	NA		lncRNA	0.204376	0.087262	0.077681	0	0	0	1231.06	10.2657	5.74462E-05	0.00167065	up
ENSSSCG00000007691	ZP3	396927	ENSSSCT00000008432	GO:0001809(positive regulation of type IV hypersensitivity);GO:0001825(blastocyst formation);GO:0002455(humoral immune response mediated by circulating immunoglobulin);GO:0002687(positive regulation of leukocyte migration);GO:0005576(extracellular region);GO:0005886(plasma membrane);GO:0007165(signal transduction);GO:0007339(binding of sperm to zona pellucida);GO:0010469(regulation of signaling r…	NA	NA	NA	NA	zona pellucida glycoprotein 3 [Source:NCBI gene (formerly Entrezgene);Acc:396927]	protein_coding	0.38873	0.2641	0.195341	0	0	0.03942	21.5163	4.42736	5.82969E-05	0.00168919	up
ENSSSCG00000037019	CAMK4	100515364	ENSSSCT00000063979	GO:0000166(nucleotide binding);GO:0001650(fibrillar center);GO:0004672(protein kinase activity);GO:0004674(protein serine/threonine kinase activity);GO:0004683(calmodulin-dependent protein kinase activity);GO:0005516(calmodulin binding);GO:0005524(ATP binding);GO:0005654(nucleoplasm);GO:0006468(protein phosphorylation);GO:0007616(long-term memory);GO:0016301(kinase activity);GO:0016310(phosphoryl…	04020(Calcium signaling pathway);04024(cAMP signaling pathway);04211(Longevity regulating pathway);04371(Apelin signaling pathway);04380(Osteoclast differentiation);04720(Long-term potentiation);04722(Neurotrophin signaling pathway);04725(Cholinergic synapse);04921(Oxytocin signaling pathway);04925(Aldosterone synthesis and secretion);05031(Amphetamine addiction);05034(Alcoholism);05214(Glioma)	K05869	EC:2.7.11.17	NA	calcium/calmodulin dependent protein kinase IV [Source:VGNC Symbol;Acc:VGNC:99602]	protein_coding	0.182281	0.136781	0.148131	0.0664187	0.0549487	0.0792287	2.32902	1.21973	6.42515E-05	0.00183712	up
ENSSSCG00000027041	ENSSSCG00000027041		ENSSSCT00000029104	GO:0005737(cytoplasm);GO:0006826(iron ion transport);GO:0006879(cellular iron ion homeostasis);GO:0006880(intracellular sequestering of iron ion);GO:0008198(ferrous iron binding);GO:0008199(ferric iron binding);GO:0046872(metal ion binding)	NA	NA	NA	NA		protein_coding	0.333633	0.266346	0.6044	0	0	0	4014.6	11.971	6.65767E-05	0.00189903	up
ENSSSCG00000003307	NLRP9	100519960	ENSSSCT00000003671	GO:0061702(inflammasome complex)	NA	NA	NA	NA	NLR family pyrin domain containing 9 [Source:VGNC Symbol;Acc:VGNC:90788]	protein_coding	0.077372	0.149581	0.163755	0	0.03046	0	12.8269	3.6811	7.56573E-05	0.00212242	up
ENSSSCG00000012754	GABRE	100516716	ENSSSCT00000013944	GO:0004888(transmembrane signaling receptor activity);GO:0004890(GABA-A receptor activity);GO:0005216(ion channel activity);GO:0005230(extracellular ligand-gated ion channel activity);GO:0005237(inhibitory extracellular ligand-gated ion channel activity);GO:0005254(chloride channel activity);GO:0005886(plasma membrane);GO:0005887(integral component of plasma membrane);GO:0006811(ion transport);GO…	04080(Neuroactive ligand-receptor interaction);04723(Retrograde endocannabinoid signaling);04727(GABAergic synapse);05032(Morphine addiction);05033(Nicotine addiction)	NA	NA	NA	gamma-aminobutyric acid type A receptor subunit epsilon [Source:VGNC Symbol;Acc:VGNC:88310]	protein_coding	1.3609	1.53195	1.48793	0.908071	0.939083	0.973727	1.55299	0.635045	8.34149E-05	0.00230204	up
ENSSSCG00000015550	RGS16	397544	ENSSSCT00000016940	GO:0005096(GTPase activator activity);GO:0005737(cytoplasm);GO:0007186(G protein-coupled receptor signaling pathway);GO:0009968(negative regulation of signal transduction);GO:0016020(membrane);GO:0031224(intrinsic component of membrane);GO:0043547(positive regulation of GTPase activity);GO:0050790(regulation of catalytic activity)	NA	NA	NA	NA	regulator of G protein signaling 16 [Source:VGNC Symbol;Acc:VGNC:92262]	protein_coding	0.59395	0.701132	0.475619	0.275555	0.296303	0.164591	2.40438	1.26566	8.36412E-05	0.00230479	up
ENSSSCG00000000634	STYK1	100523437	ENSSSCT00000000681	GO:0004672(protein kinase activity);GO:0004713(protein tyrosine kinase activity);GO:0004715(non-membrane spanning protein tyrosine kinase activity);GO:0005102(signaling receptor binding);GO:0005524(ATP binding);GO:0005886(plasma membrane);GO:0006468(protein phosphorylation);GO:0007169(transmembrane receptor protein tyrosine kinase signaling pathway);GO:0016020(membrane);GO:0016021(integral compon…	NA	K17510	EC:2.7.10.2	NA	serine/threonine/tyrosine kinase 1 [Source:VGNC Symbol;Acc:VGNC:93601]	protein_coding	0.032041	0.03787	0.031544	0	0	0	338.183	8.40166	8.53722E-05	0.00233977	up
ENSSSCG00000034291	ZAR1L	100156191	ENSSSCT00000060686	GO:0005737(cytoplasm);GO:0006412(translation);GO:0016441(post-transcriptional gene silencing);GO:1903231(mRNA base-pairing post-transcriptional repressor activity)	NA	NA	NA	NA	zygote arrest 1 like [Source:VGNC Symbol;Acc:VGNC:95052]	protein_coding	0.618161	0.749081	0.883001	0.326838	0.402137	0.434551	1.93399	0.951577	9.25403E-05	0.0024988	up
ENSSSCG00000009331	MEDAG	100153765	ENSSSCT00000010225	GO:0005737(cytoplasm);GO:0045600(positive regulation of fat cell differentiation)	NA	NA	NA	NA	mesenteric estrogen dependent adiposis [Source:VGNC Symbol;Acc:VGNC:90126]	protein_coding	1.95862	1.84482	1.83102	1.15329	1.39533	0.799052	1.6831	0.751118	0.000103904	0.00274336	up
ENSSSCG00000008930	TMPRSS11F		ENSSSCT00000009778	GO:0004252(serine-type endopeptidase activity);GO:0005576(extracellular region);GO:0005887(integral component of plasma membrane);GO:0006508(proteolysis);GO:0008233(peptidase activity);GO:0008236(serine-type peptidase activity);GO:0009986(cell surface);GO:0016020(membrane);GO:0016021(integral component of membrane);GO:0016787(hydrolase activity);GO:0033561(regulation of water loss via skin)	NA	NA	NA	NA	transmembrane serine protease 11F [Source:HGNC Symbol;Acc:HGNC:29994]	protein_coding	0.287061	0.328152	0.226311	0.063266	0.089141	0.087642	3.50563	1.80968	0.000105618	0.00278552	up
ENSSSCG00000038148	PROKR1	100737690	ENSSSCT00000047838	GO:0004930(G protein-coupled receptor activity);GO:0004983(neuropeptide Y receptor activity);GO:0005887(integral component of plasma membrane);GO:0007165(signal transduction);GO:0007186(G protein-coupled receptor signaling pathway);GO:0007218(neuropeptide signaling pathway);GO:0016020(membrane);GO:0016021(integral component of membrane)	NA	NA	NA	NA	prokineticin receptor 1 [Source:HGNC Symbol;Acc:HGNC:4524]	protein_coding	0.168257	0.022609	0.079755	0	0	0	902.07	9.8171	0.000106035	0.00279343	up
ENSSSCG00000062472	ENSSSCG00000062472		ENSSSCT00000099394	NA	NA	NA	NA	NA		lncRNA	0.178348	0.382383	0.123449	0.04259	0.074307	0.07764	3.51697	1.81433	0.000107099	0.00281834	up
ENSSSCG00000014310	CXCL14	494467	ENSSSCT00000015634	GO:0005125(cytokine activity);GO:0005576(extracellular region);GO:0005615(extracellular space);GO:0006955(immune response);GO:0007165(signal transduction);GO:0008009(chemokine activity);GO:0045662(negative regulation of myoblast differentiation);GO:0048839(inner ear development);GO:0060326(cell chemotaxis);GO:0061844(antimicrobial humoral immune response mediated by antimicrobial peptide);GO:2000…	04060(Cytokine-cytokine receptor interaction);04061(Viral protein interaction with cytokine and cytokine receptor);04062(Chemokine signaling pathway)	NA	NA	NA	C-X-C motif chemokine ligand 14 [Source:VGNC Symbol;Acc:VGNC:87105]	protein_coding	2.58727	2.25597	2.76533	1.57335	1.50513	1.83843	1.54743	0.629876	0.000107613	0.00282874	up
ENSSSCG00000005235	KANK1	100626649	ENSSSCT00000060664;ENSSSCT00000045712;ENSSSCT00000005769	GO:0005737(cytoplasm);GO:0005856(cytoskeleton);GO:0005886(plasma membrane);GO:0008013(beta-catenin binding);GO:0008283(cell population proliferation);GO:0010977(negative regulation of neuron projection development);GO:0030036(actin cytoskeleton organization);GO:0030177(positive regulation of Wnt signaling pathway);GO:0030336(negative regulation of cell migration);GO:0030837(negative regulation of…	NA	NA	NA	NA	KN motif and ankyrin repeat domains 1 [Source:VGNC Symbol;Acc:VGNC:103112]	protein_coding	0.624	0.616041	0.572933	0.478258	0.34478	0.330172	1.57211	0.652702	0.000163784	0.00410133	up
ENSSSCG00000007765	PRSS53	100511557	ENSSSCT00000008512	GO:0004252(serine-type endopeptidase activity);GO:0006508(proteolysis);GO:0008233(peptidase activity);GO:0008236(serine-type peptidase activity);GO:0016787(hydrolase activity)	NA	NA	NA	NA	serine protease 53 [Source:VGNC Symbol;Acc:VGNC:91885]	protein_coding	0.39501	0.668926	0.597378	0.277239	0.225173	0.152278	2.53756	1.34344	0.000219981	0.00531229	up
ENSSSCG00000000265	ESPL1	100153121	ENSSSCT00000000284	GO:0000070(mitotic sister chromatid segregation);GO:0000212(meiotic spindle organization);GO:0000278(mitotic cell cycle);GO:0000280(nuclear division);GO:0004197(cysteine-type endopeptidase activity);GO:0005634(nucleus);GO:0005737(cytoplasm);GO:0005813(centrosome);GO:0006508(proteolysis);GO:0007059(chromosome segregation);GO:0007127(meiosis I);GO:0008233(peptidase activity);GO:0008234(cysteine-typ…	04110(Cell cycle);04114(Oocyte meiosis);05166(Human T-cell leukemia virus 1 infection)	K02365	EC:3.4.22.49	NA	extra spindle pole bodies like 1, separase [Source:VGNC Symbol;Acc:VGNC:87790]	protein_coding	0.370395	0.37614	0.323561	0.223882	0.221026	0.118787	1.89836	0.924754	0.000220953	0.0053201	up
ENSSSCG00000009865	TBX3	100152741	ENSSSCT00000030119;ENSSSCT00000010813	GO:0000122(negative regulation of transcription by RNA polymerase II);GO:0000978(RNA polymerase II cis-regulatory region sequence-specific DNA binding);GO:0000981(DNA-binding transcription factor activity, RNA polymerase II-specific);GO:0001227(DNA-binding transcription repressor activity, RNA polymerase II-specific);GO:0001228(DNA-binding transcription activator activity, RNA polymerase II-speci…	04550(Signaling pathways regulating pluripotency of stem cells);04550(Signaling pathways regulating pluripotency of stem cells)	NA	NA	T-box	T-box transcription factor 3 [Source:VGNC Symbol;Acc:VGNC:93802]	protein_coding	0.706607	0.777896	0.72684	0.469505	0.514995	0.465942	1.5246	0.60843	0.000234411	0.00557639	up
ENSSSCG00000005472	SLC46A2	100157182	ENSSSCT00000006018;ENSSSCT00000091032;ENSSSCT00000083196	GO:0009986(cell surface);GO:0016020(membrane);GO:0016021(integral component of membrane);GO:0022857(transmembrane transporter activity);GO:0043029(T cell homeostasis);GO:0045580(regulation of T cell differentiation);GO:0048538(thymus development);GO:0055085(transmembrane transport);GO:0070233(negative regulation of T cell apoptotic process);GO:0070430(positive regulation of nucleotide-binding oli…	NA	NA	NA	NA	solute carrier family 46 member 2 [Source:VGNC Symbol;Acc:VGNC:93127]	protein_coding	1.70168	1.84842	1.83639	1.38119	1.19015	0.971104	1.52056	0.604599	0.000287707	0.00661921	up
ENSSSCG00000056290	ENSSSCG00000056290		ENSSSCT00000103604	NA	NA	NA	NA	NA		lncRNA	0.071346	0.092958	0.06581	0.010107	0.010483	0	11.176	3.48233	0.000318716	0.00724157	up
ENSSSCG00000006233	CA8	100157869	ENSSSCT00000038512;ENSSSCT00000006830	GO:0004089(carbonate dehydratase activity);GO:0005737(cytoplasm);GO:0006730(one-carbon metabolic process);GO:0008270(zinc ion binding);GO:0016836(hydro-lyase activity);GO:0046872(metal ion binding);GO:0048015(phosphatidylinositol-mediated signaling);GO:0048015(phosphatidylinositol-mediated signaling)	00910(Nitrogen metabolism);01100(Metabolic pathways);01100(Metabolic pathways)	K01672	EC:4.2.1.1	NA	carbonic anhydrase 8 [Source:VGNC Symbol;Acc:VGNC:86105]	protein_coding	0.929864	0.901403	0.91926	0.548221	0.660648	0.580249	1.53737	0.62046	0.000329098	0.00743486	up
ENSSSCG00000009083	SPRY1	100623283	ENSSSCT00000080076;ENSSSCT00000087433;ENSSSCT00000048562;ENSSSCT00000009949	GO:0000132(establishment of mitotic spindle orientation);GO:0001656(metanephros development);GO:0001657(ureteric bud development);GO:0001759(organ induction);GO:0005654(nucleoplasm);GO:0005737(cytoplasm);GO:0005794(Golgi apparatus);GO:0005829(cytosol);GO:0008285(negative regulation of cell population proliferation);GO:0009966(regulation of signal transduction);GO:0010719(negative regulation of ep…	NA	NA	NA	NA	sprouty RTK signaling antagonist 1 [Source:VGNC Symbol;Acc:VGNC:93424]	protein_coding	0.305069	0.379102	0.302602	0.235327	0.219229	0.187352	1.53725	0.620349	0.000332855	0.00750548	up
ENSSSCG00000060492	ENSSSCG00000060492		ENSSSCT00000100607	NA	NA	NA	NA	NA		lncRNA	0.160222	0.187634	0.220156	0.10966	0.039268	0.035108	3.08642	1.62593	0.000339226	0.00763468	up
ENSSSCG00000005063	OTX2	100512643	ENSSSCT00000036920;ENSSSCT00000005580	GO:0000978(RNA polymerase II cis-regulatory region sequence-specific DNA binding);GO:0000981(DNA-binding transcription factor activity, RNA polymerase II-specific);GO:0001228(DNA-binding transcription activator activity, RNA polymerase II-specific);GO:0003677(DNA binding);GO:0003700(DNA-binding transcription factor activity);GO:0005634(nucleus);GO:0006355(regulation of DNA-templated transcription…	NA	NA	NA	TF_Otx	orthodenticle homeobox 2 [Source:VGNC Symbol;Acc:VGNC:98171]	protein_coding	0.04314	0.125935	0.0579149	0	0	0	756.634	9.56345	0.000374633	0.00829808	up
ENSSSCG00000009672	ENSSSCG00000009672		ENSSSCT00000010605	GO:0005044(scavenger receptor activity);GO:0006897(endocytosis);GO:0009897(external side of plasma membrane);GO:0016020(membrane);GO:0016021(integral component of membrane)	NA	NA	NA	NA	scavenger receptor class A member 5 [Source:VGNC Symbol;Acc:VGNC:92612]	protein_coding	0.373598	0.42035	0.405162	0.164819	0.179881	0.212297	2.15281	1.10622	0.00038426	0.0084562	up
ENSSSCG00000039651	SLC2A5	100625876	ENSSSCT00000047255	GO:0003044(regulation of systemic arterial blood pressure mediated by a chemical signal);GO:0005353(fructose transmembrane transporter activity);GO:0005886(plasma membrane);GO:0005887(integral component of plasma membrane);GO:0008643(carbohydrate transport);GO:0009750(response to fructose);GO:0015149(hexose transmembrane transporter activity);GO:0015749(monosaccharide transmembrane transport);GO:…	04973(Carbohydrate digestion and absorption)	NA	NA	NA	solute carrier family 2 member 5 [Source:VGNC Symbol;Acc:VGNC:93050]	protein_coding	0.696723	0.597863	0.395017	0.157654	0.281022	0.258613	2.4231	1.27686	0.000395831	0.00866277	up
ENSSSCG00000029043	ENSSSCG00000029043		ENSSSCT00000023761	NA	NA	NA	NA	NA		protein_coding	0.181671	0.207512	0.13659	0.086219	0.05355	0.040694	2.91347	1.54274	0.000433721	0.0093205	up
ENSSSCG00000004425	LAMA4	100154581	ENSSSCT00000004890	GO:0001568(blood vessel development);GO:0005102(signaling receptor binding);GO:0005201(extracellular matrix structural constituent);GO:0005576(extracellular region);GO:0005604(basement membrane);GO:0007155(cell adhesion);GO:0030155(regulation of cell adhesion);GO:0030334(regulation of cell migration);GO:0031594(neuromuscular junction);GO:0043083(synaptic cleft);GO:0045995(regulation of embryonic …	04151(PI3K-Akt signaling pathway);04510(Focal adhesion);04512(ECM-receptor interaction);05143(African trypanosomiasis);05145(Toxoplasmosis);05146(Amoebiasis);05165(Human papillomavirus infection);05200(Pathways in cancer);05222(Small cell lung cancer)	NA	NA	NA	laminin subunit alpha 4 [Source:VGNC Symbol;Acc:VGNC:103116]	protein_coding	0.025957	0.019179	0.029263	0	0	0	247.997	7.95418	0.000447459	0.00957249	up
ENSSSCG00000015839	NRG1	102164569	ENSSSCT00000059528;ENSSSCT00000069307;ENSSSCT00000052296;ENSSSCT00000017247;ENSSSCT00000069682	GO:0003222(ventricular trabecula myocardium morphogenesis);GO:0003712(transcription coregulator activity);GO:0005102(signaling receptor binding);GO:0005178(integrin binding);GO:0005576(extracellular region);GO:0005615(extracellular space);GO:0005654(nucleoplasm);GO:0007165(signal transduction);GO:0007171(activation of transmembrane receptor protein tyrosine kinase activity);GO:0007399(nervous sys…	01521(EGFR tyrosine kinase inhibitor resistance);04012(ErbB signaling pathway);05014(Amyotrophic lateral sclerosis);05014(Amyotrophic lateral sclerosis)	NA	NA	NA	neuregulin 1 [Source:VGNC Symbol;Acc:VGNC:96453]	protein_coding	0.648957	0.653282	0.702959	0.461615	0.435794	0.377318	1.57304	0.653557	0.000459472	0.00976798	up
ENSSSCG00000030917	ENSSSCG00000030917		ENSSSCT00000036212	NA	NA	NA	NA	NA		protein_coding	0.366136	0.574406	0.446578	0	0	0	4623.73	12.1748	0.000460751	0.0097777	up
ENSSSCG00000017022	HMMR	100515063	ENSSSCT00000088993	GO:0003677(DNA binding);GO:0003700(DNA-binding transcription factor activity);GO:0005540(hyaluronic acid binding);GO:0005634(nucleus);GO:0005737(cytoplasm);GO:0005813(centrosome);GO:0005819(spindle);GO:0005829(cytosol);GO:0005856(cytoskeleton);GO:0006355(regulation of DNA-templated transcription);GO:0015630(microtubule cytoskeleton)	04512(ECM-receptor interaction)	NA	NA	NA	hyaluronan mediated motility receptor [Source:VGNC Symbol;Acc:VGNC:88911]	protein_coding	0.578222	0.506296	0.465227	0.310313	0.200966	0.340046	1.82039	0.864249	0.000495033	0.0104031	up
ENSSSCG00000008838	LNX1	100523319	ENSSSCT00000046076;ENSSSCT00000009675;ENSSSCT00000024521	GO:0004842(ubiquitin-protein transferase activity);GO:0005737(cytoplasm);GO:0006511(ubiquitin-dependent protein catabolic process);GO:0016567(protein ubiquitination);GO:0030165(PDZ domain binding);GO:0042802(identical protein binding);GO:0046872(metal ion binding);GO:0046872(metal ion binding)	NA	K10692	EC:2.3.2.27	NA	ligand of numb-protein X 1 [Source:VGNC Symbol;Acc:VGNC:89773]	protein_coding	0.298098	0.487282	0.529948	0.229791	0.224639	0.157026	2.15114	1.1051	0.000500982	0.0105003	up
ENSSSCG00000059605	ENSSSCG00000059605		ENSSSCT00000099702	NA	NA	NA	NA	NA		lncRNA	0.183721	0.082868	0.113588	0.047819	0	0.003448	7.41563	2.89057	0.00058667	0.0120003	up
ENSSSCG00000009485	SLITRK1	100152470	ENSSSCT00000010400	GO:0007399(nervous system development);GO:0007409(axonogenesis);GO:0007416(synapse assembly);GO:0016020(membrane);GO:0016021(integral component of membrane);GO:0030534(adult behavior);GO:0035264(multicellular organism growth);GO:0042592(homeostatic process);GO:0045202(synapse);GO:0050772(positive regulation of axonogenesis);GO:0051965(positive regulation of synapse assembly);GO:0098978(glutamater…	NA	NA	NA	NA	SLIT and NTRK like family member 1 [Source:VGNC Symbol;Acc:VGNC:93206]	protein_coding	0.184185	0.255752	0.299253	0.097507	0.113199	0.124662	2.20412	1.1402	0.000605249	0.0123167	up
ENSSSCG00000012607	TMEM255A	100152537	ENSSSCT00000086515	GO:0016020(membrane);GO:0016021(integral component of membrane)	NA	NA	NA	NA	transmembrane protein 255A [Source:VGNC Symbol;Acc:VGNC:104079]	protein_coding	1.11514	1.01009	0.958795	0.746559	0.711308	0.522293	1.55746	0.639197	0.000633473	0.0127385	up
ENSSSCG00000054848	ENSSSCG00000054848		ENSSSCT00000106516	GO:0005634(nucleus);GO:0005641(nuclear envelope lumen);GO:0006915(apoptotic process);GO:0007165(signal transduction);GO:0016020(membrane);GO:0016021(integral component of membrane);GO:0030027(lamellipodium)	NA	NA	NA	NA		protein_coding	1.26996	1.57356	1.31495	0.806381	0.826529	0.631527	1.83642	0.876898	0.000663123	0.0132786	up
ENSSSCG00000021638	NEU3	100739223	ENSSSCT00000032414;ENSSSCT00000039518	GO:0004308(exo-alpha-sialidase activity);GO:0005737(cytoplasm);GO:0005765(lysosomal membrane);GO:0005886(plasma membrane);GO:0005975(carbohydrate metabolic process);GO:0006689(ganglioside catabolic process);GO:0009313(oligosaccharide catabolic process);GO:0009897(external side of plasma membrane);GO:0016020(membrane);GO:0016042(lipid catabolic process);GO:0016997(alpha-sialidase activity);GO:0031…	00511(Other glycan degradation);00600(Sphingolipid metabolism);01100(Metabolic pathways);01100(Metabolic pathways)	K12357	EC:3.2.1.18	NA	neuraminidase 3 [Source:VGNC Symbol;Acc:VGNC:90693]	protein_coding	2.98592	3.10232	0.793576	0.602027	0.526748	0.608239	3.96186	1.98618	0.000679078	0.0135639	up
ENSSSCG00000053428	ENSSSCG00000053428		ENSSSCT00000098946	NA	NA	NA	NA	NA		lncRNA	0.132749	0.234984	0.19277	0.064731	0.076137	0.050294	2.93208	1.55193	0.000739586	0.0144834	up
ENSSSCG00000003303	ENSSSCG00000003303		ENSSSCT00000053023	GO:0001674(female germ cell nucleus);GO:0005737(cytoplasm);GO:0046872(metal ion binding)	NA	NA	NA	NA		protein_coding	2.03369	1.58484	1.49012	0.997903	0.760055	0.85652	1.95398	0.966419	0.000785811	0.0151734	up
ENSSSCG00000055798	ENSSSCG00000055798		ENSSSCT00000103669	NA	NA	NA	NA	NA		lncRNA	0.934709	0.753361	1.02042	0.759931	0.508554	0.48496	1.54466	0.627294	0.000832907	0.0158531	up
ENSSSCG00000006138	ATP6V0D2	100521494	ENSSSCT00000006731	GO:0005769(early endosome);GO:0006811(ion transport);GO:0007034(vacuolar transport);GO:0007035(vacuolar acidification);GO:0016020(membrane);GO:0016324(apical plasma membrane);GO:0016471(vacuolar proton-transporting V-type ATPase complex);GO:0033179(proton-transporting V-type ATPase, V0 domain);GO:0033181(plasma membrane proton-transporting V-type ATPase complex);GO:0046961(proton-transporting ATP…	00190(Oxidative phosphorylation);01100(Metabolic pathways);04142(Lysosome);04145(Phagosome);04721(Synaptic vesicle cycle);04966(Collecting duct acid secretion);05152(Tuberculosis);05165(Human papillomavirus infection);05203(Viral carcinogenesis);05323(Rheumatoid arthritis)	NA	NA	NA	ATPase H+ transporting V0 subunit d2 [Source:VGNC Symbol;Acc:VGNC:85668]	protein_coding	0.325103	0.291257	0.285801	0.100957	0.135331	0.062086	3.02359	1.59626	0.000869295	0.0163407	up
ENSSSCG00000016573	IRF5	100515633	ENSSSCT00000032748;ENSSSCT00000018043;ENSSSCT00000100872;ENSSSCT00000040773	GO:0000976(transcription cis-regulatory region binding);GO:0000978(RNA polymerase II cis-regulatory region sequence-specific DNA binding);GO:0000981(DNA-binding transcription factor activity, RNA polymerase II-specific);GO:0001228(DNA-binding transcription activator activity, RNA polymerase II-specific);GO:0002376(immune system process);GO:0003677(DNA binding);GO:0003700(DNA-binding transcription…	04620(Toll-like receptor signaling pathway);04620(Toll-like receptor signaling pathway)	NA	NA	IRF	interferon regulatory factor 5 [Source:VGNC Symbol;Acc:VGNC:89208]	protein_coding	0.157131	0.192706	0.238572	0.0569491	0.0741222	0.127303	2.27735	1.18735	0.000878202	0.0164659	up
ENSSSCG00000015907	GALNT3	100515629	ENSSSCT00000061318	GO:0000139(Golgi membrane);GO:0004653(polypeptide N-acetylgalactosaminyltransferase activity);GO:0005509(calcium ion binding);GO:0005794(Golgi apparatus);GO:0006486(protein glycosylation);GO:0006493(protein O-linked glycosylation);GO:0007283(spermatogenesis);GO:0016020(membrane);GO:0016021(integral component of membrane);GO:0016740(transferase activity);GO:0016757(glycosyltransferase activity);GO…	00512(Mucin type O-glycan biosynthesis);00514(Other types of O-glycan biosynthesis);01100(Metabolic pathways)	K00710	EC:2.4.1.41	NA	polypeptide N-acetylgalactosaminyltransferase 3 [Source:VGNC Symbol;Acc:VGNC:96313]	protein_coding	0.0915682	0.0304244	0.09982	0	0	0.0161573	13.7283	3.77908	0.000898134	0.0167574	up
ENSSSCG00000015911	SCN3A	100625056	ENSSSCT00000017325;ENSSSCT00000058650	GO:0001518(voltage-gated sodium channel complex);GO:0005216(ion channel activity);GO:0005244(voltage-gated ion channel activity);GO:0005248(voltage-gated sodium channel activity);GO:0005261(cation channel activity);GO:0005272(sodium channel activity);GO:0005886(plasma membrane);GO:0006811(ion transport);GO:0006814(sodium ion transport);GO:0016020(membrane);GO:0016021(integral component of membran…	04742(Taste transduction);04742(Taste transduction)	NA	NA	NA	sodium voltage-gated channel alpha subunit 3 [Source:VGNC Symbol;Acc:VGNC:95479]	protein_coding	0.438014	0.513686	0.452295	0.352315	0.258612	0.333111	1.48722	0.572621	0.000906882	0.0168769	up
ENSSSCG00000003086	ENSSSCG00000003086		ENSSSCT00000003424	GO:0005576(extracellular region);GO:0006629(lipid metabolic process);GO:0006869(lipid transport);GO:0008047(enzyme activator activity);GO:0016042(lipid catabolic process);GO:0034361(very-low-density lipoprotein particle);GO:0034362(low-density lipoprotein particle);GO:0034364(high-density lipoprotein particle);GO:0042627(chylomicron);GO:0050790(regulation of catalytic activity)	04979(Cholesterol metabolism)	NA	NA	NA	apolipoprotein C2 [Source:NCBI gene (formerly Entrezgene);Acc:100381252]	protein_coding	0.300378	0.260832	0.073672	0	0	0	2116.27	11.0473	0.000907376	0.0168769	up
ENSSSCG00000009012	TMEM154	100627594	ENSSSCT00000039460	GO:0016020(membrane);GO:0016021(integral component of membrane)	NA	NA	NA	NA	transmembrane protein 154 [Source:VGNC Symbol;Acc:VGNC:94098]	protein_coding	1.03031	1.26683	1.11032	0.845519	0.577832	0.798289	1.53376	0.61707	0.000917671	0.0170284	up
ENSSSCG00000055651	C1S	397274	ENSSSCT00000102347	GO:0004252(serine-type endopeptidase activity);GO:0042802(identical protein binding)	04610(Complement and coagulation cascades);05133(Pertussis);05150(Staphylococcus aureus infection);05171(Coronavirus disease - COVID-19);05322(Systemic lupus erythematosus)	K01331	EC:3.4.21.42	NA	complement C1s [Source:NCBI gene (formerly Entrezgene);Acc:397274]	protein_coding	0.495406	0.473836	0.420146	0.2154	0.249523	0.253966	1.93269	0.950609	0.000919918	0.0170568	up
ENSSSCG00000036796	VWA7	100270817	ENSSSCT00000059452	GO:0016020(membrane);GO:0016021(integral component of membrane)	NA	NA	NA	NA	von Willebrand factor A domain containing 7 [Source:VGNC Symbol;Acc:VGNC:94885]	protein_coding	0.265354	0.248917	0.074849	0.045749	0.037097	0.079683	3.62471	1.85786	0.00108541	0.0195909	up
ENSSSCG00000040166	FLRT2	100151812	ENSSSCT00000061503;ENSSSCT00000073487	GO:0003007(heart morphogenesis);GO:0005104(fibroblast growth factor receptor binding);GO:0005615(extracellular space);GO:0005887(integral component of plasma membrane);GO:0005911(cell-cell junction);GO:0005925(focal adhesion);GO:0007411(axon guidance);GO:0008543(fibroblast growth factor receptor signaling pathway);GO:0016020(membrane);GO:0016021(integral component of membrane);GO:0045499(chemorep…	NA	NA	NA	NA	fibronectin leucine rich transmembrane protein 2 [Source:VGNC Symbol;Acc:VGNC:88161]	protein_coding	0.226397	0.300547	0.263222	0.182975	0.0989568	0.161591	1.78157	0.833148	0.0013168	0.0231524	up
ENSSSCG00000022091	SLITRK4	100525800	ENSSSCT00000044415;ENSSSCT00000034435	GO:0007409(axonogenesis);GO:0016020(membrane);GO:0016021(integral component of membrane);GO:0050807(regulation of synapse organization);GO:0051965(positive regulation of synapse assembly);GO:0098978(glutamatergic synapse);GO:1905606(regulation of presynapse assembly);GO:1905606(regulation of presynapse assembly)	NA	NA	NA	NA	SLIT and NTRK like family member 4 [Source:VGNC Symbol;Acc:VGNC:93209]	protein_coding	0.309076	0.463875	0.496036	0.187587	0.307492	0.145235	1.98182	0.986825	0.00136608	0.0238391	up
ENSSSCG00000059549	ENSSSCG00000059549		ENSSSCT00000095424	NA	NA	NA	NA	NA		lncRNA	0.117499	0.117862	0.164297	0.052124	0.045407	0.040831	2.8885	1.53032	0.00144773	0.0249385	up
ENSSSCG00000033106	GTF2A1L	100519953286749	ENSSSCT00000059012;ENSSSCT00000072053	GO:0001673(male germ cell nucleus);GO:0005634(nucleus);GO:0005672(transcription factor TFIIA complex);GO:0005737(cytoplasm);GO:0006366(transcription by RNA polymerase II);GO:0006367(transcription initiation at RNA polymerase II promoter);GO:0050890(cognition);GO:0050890(cognition)	03022(Basal transcription factors);05203(Viral carcinogenesis);05203(Viral carcinogenesis)	NA	NA	NA	ral transcription factor IIA subunit 1 like [Source:VGNC Symbol;Acc:VGNC:106581]	protein_coding	0.849975	0.778665	1.16652	0.565744	0.532357	0.436581	1.82133	0.864989	0.0015009	0.0257055	up
ENSSSCG00000004623	ENSSSCG00000004623		ENSSSCT00000005106	GO:0005741(mitochondrial outer membrane);GO:0006915(apoptotic process);GO:0008630(intrinsic apoptotic signaling pathway in response to DNA damage);GO:0016020(membrane);GO:0016021(integral component of membrane);GO:0042803(protein homodimerization activity);GO:0042981(regulation of apoptotic process);GO:0046982(protein heterodimerization activity);GO:0097192(extrinsic apoptotic signaling pathway i…	NA	NA	NA	NA	BCL2 like 10 [Source:VGNC Symbol;Acc:VGNC:107124]	protein_coding	0.333514	0.779482	0.346004	0.070671	0.19814	0.058501	4.45752	2.15624	0.00151103	0.0258417	up
ENSSSCG00000027684	TRIM63	100431101	ENSSSCT00000028044	GO:0005737(cytoplasm);GO:0008270(zinc ion binding);GO:0016567(protein ubiquitination);GO:0031432(titin binding);GO:0046872(metal ion binding);GO:0061630(ubiquitin protein ligase activity)	NA	K10655	EC:2.3.2.27	NA	tripartite motif containing 63 [Source:VGNC Symbol;Acc:VGNC:94424]	protein_coding	1.0935	0.830106	1.06579	0.63361	0.616617	0.29882	1.92983	0.948476	0.0016021	0.0269902	up
ENSSSCG00000000443	GLI1	100520490	ENSSSCT00000059480	GO:0000976(transcription cis-regulatory region binding);GO:0000977(RNA polymerase II transcription regulatory region sequence-specific DNA binding);GO:0000978(RNA polymerase II cis-regulatory region sequence-specific DNA binding);GO:0000981(DNA-binding transcription factor activity, RNA polymerase II-specific);GO:0001649(osteoblast differentiation);GO:0003677(DNA binding);GO:0003682(chromatin bin…	04024(cAMP signaling pathway);04340(Hedgehog signaling pathway);05200(Pathways in cancer);05217(Basal cell carcinoma)	NA	NA	zf-C2H2	GLI family zinc finger 1 [Source:VGNC Symbol;Acc:VGNC:88482]	protein_coding	0.412637	0.431358	0.450948	0.26777	0.257126	0.203213	1.7785	0.830662	0.00185874	0.0305159	up
ENSSSCG00000020906	GHSR	397372	ENSSSCT00000042290	GO:0001616(growth hormone secretagogue receptor activity);GO:0004930(G protein-coupled receptor activity);GO:0005125(cytokine activity);GO:0005164(tumor necrosis factor receptor binding);GO:0005576(extracellular region);GO:0005615(extracellular space);GO:0005886(plasma membrane);GO:0006955(immune response);GO:0007165(signal transduction);GO:0007186(G protein-coupled receptor signaling pathway);GO…	04024(cAMP signaling pathway);04060(Cytokine-cytokine receptor interaction);04061(Viral protein interaction with cytokine and cytokine receptor);04068(FoxO signaling pathway);04080(Neuroactive ligand-receptor interaction);04210(Apoptosis);04217(Necroptosis);04650(Natural killer cell mediated cytotoxicity);04935(Growth hormone synthesis, secretion and action);05132(Salmonella infection);05164(Infl…	NA	NA	NA	TNF superfamily member 10 [Source:NCBI gene (formerly Entrezgene);Acc:406191]	protein_coding	0.0340884	0.01242	0.00836932	0	0	0	182.926	7.51511	0.0020118	0.0325349	up
ENSSSCG00000050380	ENSSSCG00000050380		ENSSSCT00000078618	NA	NA	NA	NA	NA		lncRNA	0.799621	0.862249	0.700079	0.41515	0.436331	0.154683	2.34748	1.23111	0.00203187	0.0327703	up
ENSSSCG00000010015	OSBP2	100515970	ENSSSCT00000081623;ENSSSCT00000067410	GO:0006869(lipid transport);GO:0007286(spermatid development);GO:0008289(lipid binding);GO:0015485(cholesterol binding);GO:0097440(apical dendrite);GO:0097440(apical dendrite)	NA	NA	NA	NA	oxysterol binding protein 2 [Source:VGNC Symbol;Acc:VGNC:91067]	protein_coding	0.817813	0.712158	0.924879	0.520787	0.465087	0.645038	1.5052	0.589956	0.00225377	0.0356008	up
ENSSSCG00000009957	MYO18B	100154025	ENSSSCT00000010912	GO:0000166(nucleotide binding);GO:0001570(vasculogenesis);GO:0001701(in utero embryonic development);GO:0003774(cytoskeletal motor activity);GO:0003779(actin binding);GO:0005524(ATP binding);GO:0016459(myosin complex);GO:0016461(unconventional myosin complex);GO:0030018(Z disc);GO:0031941(filamentous actin);GO:0055013(cardiac muscle cell development)	NA	NA	NA	NA	myosin XVIIIB [Source:VGNC Symbol;Acc:VGNC:90523]	protein_coding	0.0233142	0.00709469	0.0144423	0	0	0	149.504	7.22404	0.00234378	0.0367785	up
ENSSSCG00000050988	ENSSSCG00000050988		ENSSSCT00000085182	NA	NA	NA	NA	NA		lncRNA	0.059651	0.044769	0.050076	0	0	0	514.987	9.00839	0.00264748	0.0403723	up
ENSSSCG00000010293	OIT3	100513952	ENSSSCT00000011266;ENSSSCT00000090988;ENSSSCT00000082734	GO:0005201(extracellular matrix structural constituent);GO:0005509(calcium ion binding);GO:0005615(extracellular space);GO:0009986(cell surface);GO:1903118(urate homeostasis);GO:1903118(urate homeostasis)	NA	NA	NA	NA	oncoprotein induced transcript 3 [Source:VGNC Symbol;Acc:VGNC:91030]	protein_coding	0.131585	0.224492	0.243375	0.0531159	0.0536818	0.115672	2.69453	1.43003	0.00266977	0.0405563	up
ENSSSCG00000043990	ENSSSCG00000043990		ENSSSCT00000076444	NA	NA	NA	NA	NA		lncRNA	0.087316	0.047942	0.041086	0	0	0	587.813	9.19921	0.00274671	0.0414604	up
ENSSSCG00000005056	DLGAP5	100511173	ENSSSCT00000067825;ENSSSCT00000005573	GO:0005634(nucleus);GO:0005737(cytoplasm);GO:0005739(mitochondrion);GO:0005829(cytosol);GO:0007052(mitotic spindle organization);GO:0007059(chromosome segregation);GO:0007346(regulation of mitotic cell cycle);GO:0008017(microtubule binding);GO:0023052(signaling);GO:0031616(spindle pole centrosome);GO:0034451(centriolar satellite);GO:0051382(kinetochore assembly);GO:0051642(centrosome localization…	NA	NA	NA	NA	DLG associated protein 5 [Source:VGNC Symbol;Acc:VGNC:87332]	protein_coding	0.735807	1.04515	0.573721	0.392087	0.509091	0.468571	1.71906	0.781619	0.00281397	0.042261	up
ENSSSCG00000000517	CAPS2	10073721693664	ENSSSCT00000046298;ENSSSCT00000000559	GO:0005509(calcium ion binding);GO:0046872(metal ion binding);GO:0046872(metal ion binding)	NA	NA	NA	NA	calcyphosine 2 [Source:VGNC Symbol;Acc:VGNC:86181]	protein_coding	0.146283	0.142403	0.19512	0.0748339	0.0803268	0.100545	1.89204	0.919946	0.00291259	0.0434677	up
ENSSSCG00000017533	HOXB2	100521989	ENSSSCT00000019087	GO:0000978(RNA polymerase II cis-regulatory region sequence-specific DNA binding);GO:0000981(DNA-binding transcription factor activity, RNA polymerase II-specific);GO:0001228(DNA-binding transcription activator activity, RNA polymerase II-specific);GO:0002011(morphogenesis of an epithelial sheet);GO:0003677(DNA binding);GO:0003700(DNA-binding transcription factor activity);GO:0005634(nucleus);GO:…	NA	NA	NA	Homeobox	homeobox B2 [Source:VGNC Symbol;Acc:VGNC:88943]	protein_coding	0.153214	0.044676	0.101651	0	0	0	998.47	9.96358	0.00297513	0.044001	up
DOWN
gene_id	gene_name	EntrezID	transcript_id	GO	KEGG	KO_ENTRY	EC	TF_Family	Description	trans_type	FPKM.EPA1	FPKM.EPA2	FPKM.EPA3	FPKM.CN1	FPKM.CN2	FPKM.CN3	fc	log2(fc)	pval	qval	regulation
ENSSSCG00000005593	OLFML2A	100154062	ENSSSCT00000053133;ENSSSCT00000076389	GO:0030198(extracellular matrix organization);GO:0031012(extracellular matrix);GO:0042802(identical protein binding);GO:0050840(extracellular matrix binding);GO:0050840(extracellular matrix binding)	NA	NA	NA	NA	olfactomedin like 2A [Source:VGNC Symbol;Acc:VGNC:98170]	protein_coding	5.67182	5.18473	5.42392	10.9737	11.8245	11.3941	0.476145	-1.07053	5.6486E-138	1.6797E-134	down
ENSSSCG00000005437	KLF4	595111	ENSSSCT00000089945;ENSSSCT00000082360	GO:0000122(negative regulation of transcription by RNA polymerase II);GO:0000785(chromatin);GO:0000791(euchromatin);GO:0000976(transcription cis-regulatory region binding);GO:0000978(RNA polymerase II cis-regulatory region sequence-specific DNA binding);GO:0000981(DNA-binding transcription factor activity, RNA polymerase II-specific);GO:0000987(cis-regulatory region sequence-specific DNA binding)…	04550(Signaling pathways regulating pluripotency of stem cells);04550(Signaling pathways regulating pluripotency of stem cells)	NA	NA	zf-C2H2	Kruppel like factor 4 [Source:VGNC Symbol;Acc:VGNC:98062]	protein_coding	36.5892	37.1727	35.1673	57.3433	56.5786	57.2616	0.636329	-0.652154	8.4715E-133	2.0153E-129	down
ENSSSCG00000038911	KLF2	100174959	ENSSSCT00000059610;ENSSSCT00000097081	GO:0000122(negative regulation of transcription by RNA polymerase II);GO:0000785(chromatin);GO:0000902(cell morphogenesis);GO:0000978(RNA polymerase II cis-regulatory region sequence-specific DNA binding);GO:0000981(DNA-binding transcription factor activity, RNA polymerase II-specific);GO:0001701(in utero embryonic development);GO:0003677(DNA binding);GO:0003700(DNA-binding transcription factor a…	04068(FoxO signaling pathway);04371(Apelin signaling pathway);05418(Fluid shear stress and atherosclerosis);05418(Fluid shear stress and atherosclerosis)	NA	NA	zf-C2H2	Kruppel like factor 2 [Source:VGNC Symbol;Acc:VGNC:89497]	protein_coding	18.6684	20.1393	18.1261	35.6726	36.6226	38.0978	0.515738	-0.955289	2.4104E-123	4.4108E-120	down
ENSSSCG00000050998	DDIT3	100240743	ENSSSCT00000051374	GO:0000122(negative regulation of transcription by RNA polymerase II);GO:0000976(transcription cis-regulatory region binding);GO:0000978(RNA polymerase II cis-regulatory region sequence-specific DNA binding);GO:0001228(DNA-binding transcription activator activity, RNA polymerase II-specific);GO:0001955(blood vessel maturation);GO:0003677(DNA binding);GO:0003700(DNA-binding transcription factor ac…	04010(MAPK signaling pathway);04141(Protein processing in endoplasmic reticulum);04210(Apoptosis);04932(Non-alcoholic fatty liver disease);05010(Alzheimer disease);05012(Parkinson disease);05014(Amyotrophic lateral sclerosis);05020(Prion disease);05022(Pathways of neurodegeneration - multiple diseases);05202(Transcriptional misregulation in cancer)	NA	NA	TF_bZIP	DNA damage inducible transcript 3 [Source:NCBI gene (formerly Entrezgene);Acc:100240743]	protein_coding	11.4402	12.7185	11.5713	18.8772	19.2207	18.8375	0.627552	-0.672192	1.10258E-19	2.01763E-17	down
ENSSSCG00000060151	EGR4	100516906	ENSSSCT00000095920	NA	NA	NA	NA	zf-C2H2	early growth response 4 [Source:NCBI gene (formerly Entrezgene);Acc:100516906]	protein_coding	2.36595	2.07027	1.83982	3.90128	4.08431	4.15557	0.516922	-0.951982	2.03504E-19	3.66755E-17	down
ENSSSCG00000024596	NOCT	100513746	ENSSSCT00000044741;ENSSSCT00000097347	GO:0000290(deadenylation-dependent decapping of nuclear-transcribed mRNA);GO:0000932(P-body);GO:0003729(mRNA binding);GO:0003824(catalytic activity);GO:0004535(poly(A)-specific ribonuclease activity);GO:0005634(nucleus);GO:0005737(cytoplasm);GO:0005739(mitochondrion);GO:0006739(NADP metabolic process);GO:0007623(circadian rhythm);GO:0009991(response to extracellular stimulus);GO:0010629(negative …	NA	K18764	EC:3.1.3.108	NA	nocturnin [Source:VGNC Symbol;Acc:VGNC:90810]	protein_coding	5.22157	5.89638	4.59718	8.724	7.80469	8.81502	0.62008	-0.689473	1.2345E-18	2.12808E-16	down
ENSSSCG00000017262	SLC16A6	100739042	ENSSSCT00000018791	GO:0016020(membrane);GO:0016021(integral component of membrane);GO:0022857(transmembrane transporter activity);GO:0055085(transmembrane transport)	NA	NA	NA	NA	solute carrier family 16 member 6 [Source:VGNC Symbol;Acc:VGNC:92946]	protein_coding	0.656616	0.807384	0.845479	1.81231	1.78433	1.59798	0.444591	-1.16945	8.28086E-18	1.34927E-15	down
ENSSSCG00000015935	CFAP210	100520768	ENSSSCT00000017351	NA	NA	NA	NA	NA	cilia and flagella associated protein 210 [Source:VGNC Symbol;Acc:VGNC:96063]	protein_coding	3.66913	3.64552	4.37878	6.21512	5.99567	6.2793	0.632416	-0.661055	2.67945E-16	3.9591E-14	down
ENSSSCG00000006073	OSR2	100155180	ENSSSCT00000006664	GO:0000122(negative regulation of transcription by RNA polymerase II);GO:0000977(RNA polymerase II transcription regulatory region sequence-specific DNA binding);GO:0000981(DNA-binding transcription factor activity, RNA polymerase II-specific);GO:0001228(DNA-binding transcription activator activity, RNA polymerase II-specific);GO:0001655(urogenital system development);GO:0001656(metanephros devel…	NA	NA	NA	zf-C2H2	odd-skipped related transciption factor 2 [Source:VGNC Symbol;Acc:VGNC:91084]	protein_coding	2.79273	2.58176	2.16782	5.07079	4.35804	5.03914	0.52131	-0.939786	2.39727E-15	3.31561E-13	down
ENSSSCG00000032698	TPPP	100144410	ENSSSCT00000045645	GO:0000287(magnesium ion binding);GO:0001578(microtubule bundle formation);GO:0003924(GTPase activity);GO:0005634(nucleus);GO:0005737(cytoplasm);GO:0005739(mitochondrion);GO:0005829(cytosol);GO:0005874(microtubule);GO:0014003(oligodendrocyte development);GO:0015631(tubulin binding);GO:0030953(astral microtubule organization);GO:0031643(positive regulation of myelination);GO:0032273(positive regul…	NA	NA	NA	NA	tubulin polymerization promoting protein [Source:VGNC Symbol;Acc:VGNC:94344]	protein_coding	0.671279	0.698591	0.719711	1.19086	1.16679	1.17641	0.59127	-0.758112	6.5335E-15	8.88145E-13	down
ENSSSCG00000015332	PON1	100048952	ENSSSCT00000059830;ENSSSCT00000041640;ENSSSCT00000076906;ENSSSCT00000016705	GO:0004063(aryldialkylphosphatase activity);GO:0004064(arylesterase activity);GO:0005509(calcium ion binding);GO:0005543(phospholipid binding);GO:0005576(extracellular region);GO:0005615(extracellular space);GO:0008203(cholesterol metabolic process);GO:0009636(response to toxic substance);GO:0010875(positive regulation of cholesterol efflux);GO:0016020(membrane);GO:0016021(integral component of m…	NA	K01045	EC:3.1.1.2;EC:3.1.8.1	NA	paraoxonase 1 [Source:VGNC Symbol;Acc:VGNC:91661]	protein_coding	1.36028	1.10988	1.42684	2.75663	2.20847	2.28002	0.537879	-0.894645	1.85097E-14	2.34216E-12	down
ENSSSCG00000013469	ZNF555		ENSSSCT00000037740	GO:0006355(regulation of DNA-templated transcription);GO:0046872(metal ion binding)	05168(Herpes simplex virus 1 infection)	NA	NA	zf-C2H2	zinc finger protein 555 [Source:HGNC Symbol;Acc:HGNC:28382]	protein_coding	2.60644	2.62383	2.6563	3.87952	3.9128	4.229	0.656048	-0.608126	4.26708E-12	4.37542E-10	down
ENSSSCG00000017187	FOXJ1	100623071	ENSSSCT00000018712	GO:0000122(negative regulation of transcription by RNA polymerase II);GO:0000976(transcription cis-regulatory region binding);GO:0000978(RNA polymerase II cis-regulatory region sequence-specific DNA binding);GO:0000981(DNA-binding transcription factor activity, RNA polymerase II-specific);GO:0001228(DNA-binding transcription activator activity, RNA polymerase II-specific);GO:0002508(central toler…	NA	NA	NA	Fork_head	forkhead box J1 [Source:VGNC Symbol;Acc:VGNC:88211]	protein_coding	1.01104	0.968637	0.995936	1.7268	1.96391	2.08044	0.515601	-0.955672	4.10375E-11	3.75478E-09	down
ENSSSCG00000062314	ENSSSCG00000062314		ENSSSCT00000106631	NA	NA	NA	NA	NA		lncRNA	2.61068	2.34217	2.49504	4.43985	4.32755	3.57235	0.603568	-0.728411	8.61294E-11	7.64527E-09	down
ENSSSCG00000053011	ENSSSCG00000053011		ENSSSCT00000104080	NA	NA	NA	NA	NA		lncRNA	0	0	0	0	0.987144	0	0.000303907	-11.6841	7.67975E-09	4.9645E-07	down
ENSSSCG00000054189	ENSSSCG00000054189		ENSSSCT00000098257	NA	NA	NA	NA	NA		lncRNA	0	0	0	0	0	0.19562	0.00153359	-9.34888	3.6007E-08	2.06901E-06	down
ENSSSCG00000063258	ENSSSCG00000063258		ENSSSCT00000094197	NA	NA	NA	NA	NA		lncRNA	0.660135	0.826201	0.736741	1.16132	1.08039	1.33952	0.620758	-0.687896	3.60968E-08	2.06917E-06	down
ENSSSCG00000010452	IFIT1	100153038	ENSSSCT00000011439;ENSSSCT00000034495	GO:0003723(RNA binding);GO:0005737(cytoplasm);GO:0005829(cytosol);GO:0009615(response to virus);GO:0019060(intracellular transport of viral protein in host cell);GO:0032091(negative regulation of protein binding);GO:0045070(positive regulation of viral genome replication);GO:0045071(negative regulation of viral genome replication);GO:0050688(regulation of defense response to virus);GO:0051097(neg…	05160(Hepatitis C);05160(Hepatitis C)	NA	NA	NA	interferon induced protein with tetratricopeptide repeats 3 [Source:VGNC Symbol;Acc:VGNC:107401]	protein_coding	0.383585	0.431343	0.430279	1.12405	0.777491	0.754926	0.468745	-1.09312	1.86104E-05	0.000620929	down
ENSSSCG00000021569	MMP25	1.00626e+18	ENSSSCT00000032217	GO:0004222(metalloendopeptidase activity);GO:0005886(plasma membrane);GO:0006508(proteolysis);GO:0008233(peptidase activity);GO:0008237(metallopeptidase activity);GO:0008270(zinc ion binding);GO:0016787(hydrolase activity);GO:0030198(extracellular matrix organization);GO:0030574(collagen catabolic process);GO:0031012(extracellular matrix);GO:0046872(metal ion binding);GO:0060022(hard palate devel…	04928(Parathyroid hormone synthesis, secretion and action)	NA	NA	NA	matrix metallopeptidase 25 [Source:VGNC Symbol;Acc:VGNC:90276]	protein_coding	0.078645	0.018649	0.087991	0.219458	0.283493	0.230143	0.252744	-1.98425	2.44858E-05	0.000789285	down
ENSSSCG00000050946	ENSSSCG00000050946		ENSSSCT00000089953	NA	NA	NA	NA	NA		protein_coding	0	0	0	9.17628	0.929473	0.703946	2.77529E-05	-15.137	2.89277E-05	0.000910266	down
ENSSSCG00000006631	TMOD4	100151861	ENSSSCT00000007267	GO:0005523(tropomyosin binding);GO:0005856(cytoskeleton);GO:0005865(striated muscle thin filament);GO:0006936(muscle contraction);GO:0007015(actin filament organization);GO:0030016(myofibril);GO:0030239(myofibril assembly);GO:0051015(actin filament binding);GO:0051694(pointed-end actin filament capping)	NA	NA	NA	NA	tropomodulin 4 [Source:VGNC Symbol;Acc:VGNC:94229]	protein_coding	0.049904	0.019459	0.085931	0.399239	0.347611	0.332555	0.14387	-2.79716	3.70157E-05	0.00113187	down
ENSSSCG00000047790	ENSSSCG00000047790		ENSSSCT00000078519	NA	NA	NA	NA	NA		lncRNA	0	0	0	0.075516	0.162173	0.058332	0.00101344	-9.94652	4.30322E-05	0.0012991	down
ENSSSCG00000017012	SLIT3	1005134446585	ENSSSCT00000018524	GO:0003180(aortic valve morphogenesis);GO:0003181(atrioventricular valve morphogenesis);GO:0005509(calcium ion binding);GO:0005576(extracellular region);GO:0005615(extracellular space);GO:0007399(nervous system development);GO:0007411(axon guidance);GO:0008201(heparin binding);GO:0008285(negative regulation of cell population proliferation);GO:0009887(animal organ morphogenesis);GO:0010629(negati…	04360(Axon guidance)	NA	NA	NA	slit guidance ligand 3 [Source:VGNC Symbol;Acc:VGNC:93205]	protein_coding	0.319523	0.22731	0.267806	0.437149	0.566255	0.383237	0.587491	-0.767362	4.48031E-05	0.00135085	down
ENSSSCG00000061215	ENSSSCG00000061215		ENSSSCT00000094305	NA	NA	NA	NA	NA		lncRNA	0.435489	0.490914	0.451928	0.635123	0.694442	0.725589	0.67067	-0.576324	4.6652E-05	0.0013971	down
ENSSSCG00000028981	ZNF367	100514675	ENSSSCT00000029185	GO:0000978(RNA polymerase II cis-regulatory region sequence-specific DNA binding);GO:0000981(DNA-binding transcription factor activity, RNA polymerase II-specific);GO:0003700(DNA-binding transcription factor activity);GO:0005634(nucleus);GO:0005654(nucleoplasm);GO:0006357(regulation of transcription by RNA polymerase II)	NA	NA	NA	zf-C2H2	zinc finger protein 367 [Source:VGNC Symbol;Acc:VGNC:95882]	protein_coding	0.357186	0.294911	0.195663	0.679512	0.489086	0.521391	0.501636	-0.995286	6.01298E-05	0.00173175	down
ENSSSCG00000032417	NGF	100738968	ENSSSCT00000058911	GO:0005102(signaling receptor binding);GO:0005163(nerve growth factor receptor binding);GO:0005576(extracellular region);GO:0008191(metalloendopeptidase inhibitor activity);GO:0008625(extrinsic apoptotic signaling pathway via death domain receptors);GO:0010628(positive regulation of gene expression);GO:0048812(neuron projection morphogenesis)	04010(MAPK signaling pathway);04014(Ras signaling pathway);04015(Rap1 signaling pathway);04020(Calcium signaling pathway);04060(Cytokine-cytokine receptor interaction);04151(PI3K-Akt signaling pathway);04210(Apoptosis);04722(Neurotrophin signaling pathway);04750(Inflammatory mediator regulation of TRP channels)	NA	NA	NA	nerve growth factor [Source:VGNC Symbol;Acc:VGNC:98826]	protein_coding	0.238032	0.12329	0.155778	0.652229	0.576621	0.608761	0.281398	-1.82932	9.23575E-05	0.0024967	down
ENSSSCG00000061605	ENSSSCG00000061605		ENSSSCT00000049265	GO:0005125(cytokine activity);GO:0005576(extracellular region);GO:0005615(extracellular space);GO:0006935(chemotaxis);GO:0006952(defense response);GO:0006955(immune response);GO:0007165(signal transduction);GO:0008009(chemokine activity);GO:0060326(cell chemotaxis)	NA	NA	NA	NA		protein_coding	0.665599	1.0117	0.637226	2.19844	1.32334	1.44193	0.46629	-1.1007	0.000126349	0.00328135	down
ENSSSCG00000051973	ENSSSCG00000051973		ENSSSCT00000097494	NA	NA	NA	NA	NA		lncRNA	0.132264	0.123328	0.134218	0.28727	0.200754	0.295099	0.497763	-1.00647	0.000158592	0.00398809	down
ENSSSCG00000005896	LRRC24	100524082	ENSSSCT00000006475	GO:0005615(extracellular space);GO:0016020(membrane);GO:0016021(integral component of membrane);GO:0031012(extracellular matrix);GO:0051965(positive regulation of synapse assembly)	NA	NA	NA	NA	leucine rich repeat containing 24 [Source:VGNC Symbol;Acc:VGNC:89831]	protein_coding	0.330175	0.73824	0.500913	1.12728	0.692037	1.73636	0.441358	-1.17998	0.000164853	0.00412375	down
ENSSSCG00000060135	ENSSSCG00000060135		ENSSSCT00000091911	NA	NA	NA	NA	NA		lncRNA	0	0	0	0.04785	0.031608	0.019498	0.00303165	-8.36568	0.000168481	0.00420126	down
ENSSSCG00000008318	VAX2	100739541	ENSSSCT00000009109	GO:0000122(negative regulation of transcription by RNA polymerase II);GO:0000978(RNA polymerase II cis-regulatory region sequence-specific DNA binding);GO:0000981(DNA-binding transcription factor activity, RNA polymerase II-specific);GO:0001162(RNA polymerase II intronic transcription regulatory region sequence-specific DNA binding);GO:0001227(DNA-binding transcription repressor activity, RNA pol…	NA	NA	NA	Homeobox	ventral anterior homeobox 2 [Source:VGNC Symbol;Acc:VGNC:94810]	protein_coding	0.092689	0.226524	0.041523	0.61408	0.599444	0.426166	0.220003	-2.18441	0.000176179	0.00437488	down
ENSSSCG00000007665	ENSSSCG00000007665		ENSSSCT00000008405	GO:0005158(insulin receptor binding);GO:0005829(cytosol);GO:0005886(plasma membrane);GO:0007165(signal transduction);GO:0008286(insulin receptor signaling pathway);GO:0043548(phosphatidylinositol 3-kinase binding)	04022(cGMP-PKG signaling pathway);04068(FoxO signaling pathway);04140(Autophagy - animal);04152(AMPK signaling pathway);04211(Longevity regulating pathway);04213(Longevity regulating pathway - multiple species);04910(Insulin signaling pathway);04920(Adipocytokine signaling pathway);04923(Regulation of lipolysis in adipocytes);04930(Type II diabetes mellitus);04935(Growth hormone synthesis, secret…	NA	NA	NA		protein_coding	0.6797	1.01533	0.912543	1.40997	1.53139	1.20574	0.62877	-0.669395	0.000183372	0.00452046	down
ENSSSCG00000053715	ENSSSCG00000053715		ENSSSCT00000097145	NA	NA	NA	NA	NA		lncRNA	0	0	0	0.034929	0.035999	0.017159	0.00340572	-8.19782	0.000202441	0.00491918	down
ENSSSCG00000057637	C4orf54		ENSSSCT00000103663	NA	NA	NA	NA	NA	chromosome 4 open reading frame 54 [Source:HGNC Symbol;Acc:HGNC:27741]	protein_coding	0.082155	0.063453	0.072891	0.201401	0.170644	0.132798	0.432806	-1.20821	0.000214196	0.00518364	down
ENSSSCG00000024860	ENSSSCG00000024860		ENSSSCT00000045870	GO:0016020(membrane);GO:0016021(integral component of membrane);GO:0022857(transmembrane transporter activity);GO:0055085(transmembrane transport)	NA	NA	NA	NA		protein_coding	0.133896	0.0763081	0.0845887	0.155071	0.352993	0.299926	0.364848	-1.45463	0.000245528	0.00580602	down
ENSSSCG00000006988	PDGFRL	100736738	ENSSSCT00000007653	GO:0005576(extracellular region)	NA	NA	NA	NA	platelet derived growth factor receptor like [Source:VGNC Symbol;Acc:VGNC:96476]	protein_coding	0.571742	0.733857	0.934999	1.30462	1.18492	1.26152	0.597324	-0.743415	0.000253043	0.00596595	down
ENSSSCG00000060276	ENSSSCG00000060276		ENSSSCT00000061347	GO:0005125(cytokine activity);GO:0005576(extracellular region);GO:0005615(extracellular space);GO:0006935(chemotaxis);GO:0006952(defense response);GO:0006955(immune response);GO:0007165(signal transduction);GO:0008009(chemokine activity);GO:0060326(cell chemotaxis)	04060(Cytokine-cytokine receptor interaction);04061(Viral protein interaction with cytokine and cytokine receptor);04062(Chemokine signaling pathway);04064(NF-kappa B signaling pathway);04621(NOD-like receptor signaling pathway);04657(IL-17 signaling pathway);04668(TNF signaling pathway);05134(Legionellosis);05146(Amoebiasis);05167(Kaposi sarcoma-associated herpesvirus infection);05323(Rheumatoid…	NA	NA	NA		protein_coding	0.970535	1.17911	0.54958	1.69404	1.56233	1.94363	0.51908	-0.94597	0.000320921	0.00727778	down
ENSSSCG00000049066	ENSSSCG00000049066		ENSSSCT00000078514;ENSSSCT00000078141;ENSSSCT00000085667	NA	NA	NA	NA	NA		lncRNA	0.0990994	0.094845	0.0642598	0.160328	0.146499	0.184049	0.526008	-0.926844	0.000321583	0.00728585	down
ENSSSCG00000052704	ENSSSCG00000052704		ENSSSCT00000096945	GO:0000786(nucleosome);GO:0003677(DNA binding);GO:0005634(nucleus);GO:0030527(structural constituent of chromatin);GO:0046982(protein heterodimerization activity)	05034(Alcoholism);05202(Transcriptional misregulation in cancer);05322(Systemic lupus erythematosus)	NA	NA	NA		protein_coding	0.586526	0.89664	0.760116	1.16424	1.02951	1.37291	0.628958	-0.668965	0.00038227	0.00842801	down
ENSSSCG00000002380	ZC2HC1C	100153971	ENSSSCT00000002647	NA	NA	NA	NA	NA	zinc finger C2HC-type containing 1C [Source:VGNC Symbol;Acc:VGNC:95087]	protein_coding	0.377097	0.19716	0.282741	0.629545	0.417588	0.711531	0.487301	-1.03712	0.000389689	0.00855983	down
ENSSSCG00000060596	ENSSSCG00000060596		ENSSSCT00000105131;ENSSSCT00000103615;ENSSSCT00000098101	NA	NA	NA	NA	NA		lncRNA	0.246409	0.342691	0.466643	0.577407	0.786743	0.421125	0.591361	-0.757888	0.000448846	0.00958492	down
ENSSSCG00000045296	ENSSSCG00000045296		ENSSSCT00000083183	GO:0016020(membrane);GO:0016021(integral component of membrane)	NA	NA	NA	NA		protein_coding	0	0	0	0.080331	0.052856	0.017188	0.00199501	-8.96939	0.000520846	0.0108402	down
ENSSSCG00000010595	INA	100153400	ENSSSCT00000011589	GO:0005200(structural constituent of cytoskeleton);GO:0005737(cytoplasm);GO:0005882(intermediate filament);GO:0005883(neurofilament);GO:0007399(nervous system development);GO:0036464(cytoplasmic ribonucleoprotein granule);GO:0045104(intermediate filament cytoskeleton organization);GO:0045109(intermediate filament organization);GO:0060052(neurofilament cytoskeleton organization);GO:0098685(Schaffe…	NA	NA	NA	NA	internexin neuronal intermediate filament protein alpha [Source:VGNC Symbol;Acc:VGNC:89128]	protein_coding	0	0	0.013412	0.087066	0.074231	0.068613	0.0583359	-4.09947	0.000691573	0.0137666	down
ENSSSCG00000050191	ENSSSCG00000050191		ENSSSCT00000088938	NA	NA	NA	NA	NA		processed_pseudogene	0.543804	0.679692	0.69686	1.2435	1.11743	1.22903	0.534924	-0.902594	0.000727545	0.0143156	down
ENSSSCG00000042243	ENSSSCG00000042243		ENSSSCT00000072515	NA	NA	NA	NA	NA		lncRNA	0.440149	0.598995	0.385663	0.897379	0.699115	0.763946	0.603619	-0.728289	0.00075786	0.0147294	down
ENSSSCG00000009078	SLC25A31	100518564	ENSSSCT00000009944	GO:0005471(ATP:ADP antiporter activity);GO:0005739(mitochondrion);GO:0005743(mitochondrial inner membrane);GO:0005757(mitochondrial permeability transition pore complex);GO:0007141(male meiosis I);GO:0007283(spermatogenesis);GO:0016020(membrane);GO:0016021(integral component of membrane);GO:0046902(regulation of mitochondrial membrane permeability);GO:0055085(transmembrane transport);GO:0140021(m…	04020(Calcium signaling pathway);04022(cGMP-PKG signaling pathway);04217(Necroptosis);04218(Cellular senescence);05010(Alzheimer disease);05012(Parkinson disease);05016(Huntington disease);05017(Spinocerebellar ataxia);05020(Prion disease);05022(Pathways of neurodegeneration - multiple diseases);05164(Influenza A);05166(Human T-cell leukemia virus 1 infection)	NA	NA	NA	solute carrier family 25 member 31 [Source:VGNC Symbol;Acc:VGNC:93008]	protein_coding	0.91017	1.38749	0.825989	1.84475	1.40563	1.73241	0.626888	-0.673721	0.0010072	0.0183885	down
ENSSSCG00000011198	RFTN1	100155924	ENSSSCT00000012263	GO:0001765(membrane raft assembly);GO:0003725(double-stranded RNA binding);GO:0005737(cytoplasm);GO:0005768(endosome);GO:0005886(plasma membrane);GO:0016020(membrane);GO:0032991(protein-containing complex);GO:0033227(dsRNA transport);GO:0034138(toll-like receptor 3 signaling pathway);GO:0040010(positive regulation of growth rate);GO:0043330(response to exogenous dsRNA);GO:0045121(membrane raft);G…	NA	NA	NA	NA	raftlin, lipid raft linker 1 [Source:VGNC Symbol;Acc:VGNC:92241]	protein_coding	0.195947	0.144802	0.118876	0.248542	0.35411	0.437084	0.44206	-1.17768	0.0010123	0.0184674	down
ENSSSCG00000045987	ENSSSCG00000045987		ENSSSCT00000080770	NA	NA	NA	NA	NA		lncRNA	0	0	0	0.032329	0.017393	0.037098	0.00345542	-8.17692	0.00107734	0.0194893	down
ENSSSCG00000037744	ZNF483	110259660	ENSSSCT00000050231;ENSSSCT00000068956	GO:0000122(negative regulation of transcription by RNA polymerase II);GO:0000977(RNA polymerase II transcription regulatory region sequence-specific DNA binding);GO:0000978(RNA polymerase II cis-regulatory region sequence-specific DNA binding);GO:0000981(DNA-binding transcription factor activity, RNA polymerase II-specific);GO:0001227(DNA-binding transcription repressor activity, RNA polymerase I…	NA	NA	NA	zf-C2H2	zinc finger protein 483 [Source:VGNC Symbol;Acc:VGNC:95248]	protein_coding	0.391501	0.406639	0.337677	0.577938	0.668288	0.527578	0.640328	-0.643116	0.00128495	0.0226763	down
ENSSSCG00000038600	PRSS8	100522730	ENSSSCT00000077789	GO:0004252(serine-type endopeptidase activity);GO:0005886(plasma membrane);GO:0006508(proteolysis);GO:0008233(peptidase activity);GO:0008236(serine-type peptidase activity);GO:0010765(positive regulation of sodium ion transport);GO:0016787(hydrolase activity);GO:0017080(sodium channel regulator activity)	NA	NA	NA	NA	serine protease 8 [Source:VGNC Symbol;Acc:VGNC:91888]	protein_coding	0	0	0	0.0584	0.070382	0.083706	0.00141184	-9.4682	0.00136161	0.0237822	down
ENSSSCG00000010761	STK32C	100737116	ENSSSCT00000011773	GO:0000166(nucleotide binding);GO:0004672(protein kinase activity);GO:0004674(protein serine/threonine kinase activity);GO:0005524(ATP binding);GO:0006468(protein phosphorylation);GO:0018105(peptidyl-serine phosphorylation);GO:0035556(intracellular signal transduction)	NA	K08793	EC:2.7.11.1	NA	serine/threonine kinase 32C [Source:VGNC Symbol;Acc:VGNC:93554]	protein_coding	0.177109	0.264972	0.367813	0.447887	0.572723	0.650322	0.484696	-1.04485	0.00136817	0.0238443	down
ENSSSCG00000035755	SHISA8	102163410	ENSSSCT00000049190	GO:0014069(postsynaptic density);GO:0016020(membrane);GO:0016021(integral component of membrane);GO:0032281(AMPA glutamate receptor complex);GO:0032591(dendritic spine membrane);GO:0045211(postsynaptic membrane);GO:0048172(regulation of short-term neuronal synaptic plasticity);GO:2000311(regulation of AMPA receptor activity)	NA	NA	NA	NA	shisa family member 8 [Source:VGNC Symbol;Acc:VGNC:92849]	protein_coding	0.304524	0.340732	0.256617	0.462944	0.530453	0.70557	0.530836	-0.913662	0.00139603	0.0242223	down
ENSSSCG00000049449	ENSSSCG00000049449		ENSSSCT00000080306;ENSSSCT00000090386;ENSSSCT00000082662	NA	NA	NA	NA	NA		lncRNA	0.0512768	0.0562282	0.0457212	0.11889	0.0991845	0.106129	0.472623	-1.08124	0.00156233	0.0265411	down
ENSSSCG00000062068	ENSSSCG00000062068		ENSSSCT00000105294	NA	NA	NA	NA	NA		lncRNA	0.63734	0.506319	0.72776	1.03482	0.809452	0.956894	0.668086	-0.581893	0.00158078	0.0268035	down
ENSSSCG00000006495	SEMA4A	100157147	ENSSSCT00000055162	GO:0001755(neural crest cell migration);GO:0002292(T cell differentiation involved in immune response);GO:0005615(extracellular space);GO:0005887(integral component of plasma membrane);GO:0007399(nervous system development);GO:0007409(axonogenesis);GO:0007411(axon guidance);GO:0008360(regulation of cell shape);GO:0010594(regulation of endothelial cell migration);GO:0016020(membrane);GO:0016021(in…	04360(Axon guidance)	NA	NA	NA	semaphorin 4A [Source:VGNC Symbol;Acc:VGNC:92700]	protein_coding	0.0408768	0.0201971	0.0179063	0.114817	0.0905824	0.143677	0.226255	-2.14398	0.00174197	0.0288177	down
ENSSSCG00000057189	ENSSSCG00000057189		ENSSSCT00000092937	NA	NA	NA	NA	NA		lncRNA	0.037476	0.044992	0.011509	0.093793	0.160216	0.090753	0.272585	-1.87522	0.00202191	0.0326318	down
ENSSSCG00000003834	C8B	100037954	ENSSSCT00000053724;ENSSSCT00000067850	GO:0002376(immune system process);GO:0005576(extracellular region);GO:0005579(membrane attack complex);GO:0005886(plasma membrane);GO:0006955(immune response);GO:0006956(complement activation);GO:0006957(complement activation, alternative pathway);GO:0006958(complement activation, classical pathway);GO:0016020(membrane);GO:0019835(cytolysis);GO:0045087(innate immune response);GO:0045087(innate im…	04610(Complement and coagulation cascades);05020(Prion disease);05146(Amoebiasis);05171(Coronavirus disease - COVID-19);05322(Systemic lupus erythematosus);05322(Systemic lupus erythematosus)	NA	NA	NA	complement C8 beta chain [Source:VGNC Symbol;Acc:VGNC:86077]	protein_coding	0.0697128	0.118861	0.101305	0.250389	0.173675	0.267766	0.419003	-1.25497	0.00206741	0.0332308	down
ENSSSCG00000041142	ENSSSCG00000041142		ENSSSCT00000014984	GO:0006355(regulation of DNA-templated transcription);GO:0046872(metal ion binding)	NA	NA	NA	NA		protein_coding	0.093467	0.146987	0.168975	0.236838	0.369717	0.246124	0.480168	-1.05839	0.00235463	0.0368676	down
ENSSSCG00000000046	CYP2D6	3.97687e+18	ENSSSCT00000000051	GO:0004497(monooxygenase activity);GO:0005506(iron ion binding);GO:0005737(cytoplasm);GO:0005739(mitochondrion);GO:0005789(endoplasmic reticulum membrane);GO:0006082(organic acid metabolic process);GO:0006805(xenobiotic metabolic process);GO:0008202(steroid metabolic process);GO:0008210(estrogen metabolic process);GO:0008395(steroid hydroxylase activity);GO:0009804(coumarin metabolic process);GO:…	00140(Steroid hormone biosynthesis);04726(Serotonergic synapse)	K07414	EC:1.14.14.1	NA	cytochrome P450 family 2 subfamily D member 6 [Source:VGNC Symbol;Acc:VGNC:103547]	protein_coding	0.4048	0.489392	0.302438	0.730556	0.653968	0.818102	0.543274	-0.880247	0.00241349	0.0376489	down
ENSSSCG00000007497	GCNT7	100134987	ENSSSCT00000008207	GO:0000139(Golgi membrane);GO:0005794(Golgi apparatus);GO:0006486(protein glycosylation);GO:0008375(acetylglucosaminyltransferase activity);GO:0016020(membrane);GO:0016021(integral component of membrane);GO:0016740(transferase activity);GO:0016757(glycosyltransferase activity)	NA	NA	NA	NA	glucosaminyl (N-acetyl) transferase family member 7 [Source:NCBI gene (formerly Entrezgene);Acc:100134987]	protein_coding	0	0	0	0.046375	0.177938	0.052788	0.00108264	-9.85123	0.00246761	0.0381926	down
ENSSSCG00000014196	TMEM232	100515882	ENSSSCT00000015511	GO:0016021(integral component of membrane)	NA	NA	NA	NA	transmembrane protein 232 [Source:VGNC Symbol;Acc:VGNC:94147]	protein_coding	0	0	0	0.030362	0.062298	0.029708	0.00245162	-8.67205	0.00255651	0.0392367	down
ENSSSCG00000031649	RNASE1	100312980	ENSSSCT00000053561	GO:0003676(nucleic acid binding);GO:0004518(nuclease activity);GO:0004519(endonuclease activity);GO:0004540(ribonuclease activity);GO:0005576(extracellular region);GO:0016787(hydrolase activity);GO:0090501(RNA phosphodiester bond hydrolysis)	NA	K01168	EC:4.6.1.18	NA	ribonuclease A family member 1, pancreatic [Source:NCBI gene (formerly Entrezgene);Acc:100312980]	protein_coding	1.11837	0.946781	0.683206	1.52641	1.46272	1.85641	0.567193	-0.818087	0.0027844	0.0418963	down
ENSSSCG00000024552	CFAP92	100622492	ENSSSCT00000028260	NA	NA	NA	NA	NA	cilia and flagella associated protein 92 (putative) [Source:HGNC Symbol;Acc:HGNC:29231]	protein_coding	0	0	0	0.030941	0.030118	0.040564	0.00295209	-8.40405	0.00303537	0.0446816	down
