# Supplementary material for: Eicosapentaenoic Acid Improves Porcine Oocyte Cytoplasmic Maturation and Developmental Competence via Antioxidant and Mitochondrial Regulatory Mechanisms
Source: Antioxidants (Basel). 2026 Jan 21;15(1):137. doi: 10.3390/antiox15010137 (PMC12837691; doi:10.3390/antiox15010137)
Supplement: Supplementary file 1 [file antioxidants-15-00137-s001.zip › Table S4.xls]

## Sheet: sig_genes
Table S4.Differentially expressed genes in MII oocytes of the 10 UM EPA-treated group compared with the control group
	Row.names	baseMean	log2FoldChange	lfcSE	stat	pvalue	padj	external_gene_name	description	entrezgene_id
8	ENSSSCG00000000018	204.437720379102	-0.73936	0.218532392065672	-3.3833	0.000716209542353052	0.00787295568299462	KIAA0930	KIAA0930 [Source:VGNC Symbol;Acc:VGNC:89438]	100736589
51	ENSSSCG00000000104	367.596537003255	-0.653615	0.145071612920932	-4.50547	6.62272966480159e-06	0.000170670578093311	NA	DEAD-box helicase 17 [Source:VGNC Symbol;Acc:VGNC:103229]	100514347
68	ENSSSCG00000000145	325.173992985456	-1.12668	0.167313134196276	-6.73396	1.65110821213967e-11	1.97032246648667e-09	MYH9	myosin heavy chain 9 [Source:VGNC Symbol;Acc:VGNC:90512]	396904
100	ENSSSCG00000000206	49.6545	-1.09135	0.402846492041424	-2.7091	0.00674658689401839	0.0441796508222422	FAIM2	Fas apoptotic inhibitory molecule 2 [Source:VGNC Symbol;Acc:VGNC:87883]	110255191
108	ENSSSCG00000000228	210.786028397017	0.598907238058693	0.198765645031303	3.01313256606479	0.00258565941563008	0.0216222503910581	SCN8A	sodium voltage-gated channel alpha subunit 8 [Source:VGNC Symbol;Acc:VGNC:92638]	100522189
132	ENSSSCG00000000290	131.171116679883	-0.681123	0.245615751933282	-2.77313	0.00555206337229311	0.0384934123041177	COPZ1	COPI coat complex subunit zeta 1 [Source:VGNC Symbol;Acc:VGNC:86903]	100156765
142	ENSSSCG00000000361	429.636164713408	-0.639028	0.145340807795901	-4.39676	1.09880032063749e-05	0.000260837079698284	CD63	CD63 molecule [Source:VGNC Symbol;Acc:VGNC:86424]	100155929
151	ENSSSCG00000000374	194.796322683086	-1.07234	0.247395097832953	-4.33453	1.46074607659709e-05	0.000333604181562156	NA	NA	NA
156	ENSSSCG00000000383	115.937505117746	-0.785014	0.286527471827989	-2.73975	0.00614854207073494	0.0414260367593871	RNF41	ring finger protein 41 [Source:VGNC Symbol;Acc:VGNC:92394]	100157936
172	ENSSSCG00000000433	64.335994685344	-1.03791	0.349802019557587	-2.96715	0.00300574632597752	0.0241297671720595	B4GALNT1	beta-1,4-N-acetyl-galactosaminyltransferase 1 [Source:VGNC Symbol;Acc:VGNC:85730]	100516440
197	ENSSSCG00000000500	427.290889509813	0.592117259205322	0.132690234286957	4.46240269592716	8.10457343208242e-06	0.000201446387467027	RAB3IP	RAB3A interacting protein [Source:VGNC Symbol;Acc:VGNC:111454]	100152578
206	ENSSSCG00000000521	93.0665640434424	-0.843092	0.288134790044907	-2.92603	0.00343314186221768	0.0267817415235191	NA	NA	NA
212	ENSSSCG00000000536	397.570178132795	0.685103903108966	0.147968842740463	4.63005515499391	3.65568344634333e-06	0.000104135877269384	ERGIC2	ERGIC and golgi 2 [Source:VGNC Symbol;Acc:VGNC:87771]	100512051
236	ENSSSCG00000000600	88.8471294775929	-1.08727	0.30125550334498	-3.60911	0.000307245327774812	0.00399781101346282	EPS8	epidermal growth factor receptor pathway substrate 8 [Source:VGNC Symbol;Acc:VGNC:87749]	100525921
244	ENSSSCG00000000645	273.889669732201	-0.996249	0.172231755141248	-5.78435	7.27924154746411e-09	4.77330859097572e-07	GABARAPL1	GABA type A receptor associated protein like 1 [Source:NCBI gene (formerly Entrezgene);Acc:100462751]	100462751
245	ENSSSCG00000000647	88.3121728042569	-0.776341	0.286373269033525	-2.71094	0.00670925098463171	0.0440827076103331	OLR1	oxidized low density lipoprotein receptor 1 [Source:NCBI gene (formerly Entrezgene);Acc:396724]	396724
248	ENSSSCG00000000665	32.6379708086669	-2.01583	0.546306465354277	-3.68993	0.000224313886629168	0.00315755764324119	RIMKLB	ribosomal modification protein rimK like family member B [Source:VGNC Symbol;Acc:VGNC:92308]	100152915
251	ENSSSCG00000000681	26.4026962399377	-1.98456	0.598569303388136	-3.31551	0.000914763459454773	0.00953357495330703	P3H3	prolyl 3-hydroxylase 3 [Source:VGNC Symbol;Acc:VGNC:91131]	100156539
258	ENSSSCG00000000694	839.650788613316	-0.840946	0.102900342009578	-8.17243	3.02241883107888e-16	6.90257928215015e-14	NA	glyceraldehyde-3-phosphate dehydrogenase [Source:VGNC Symbol;Acc:VGNC:103283]	396823
264	ENSSSCG00000000704	26.0582357752355	-1.96614	0.616699844569755	-3.18816	0.00143182343536104	0.0136677016077161	TAPBPL	TAP binding protein like [Source:VGNC Symbol;Acc:VGNC:93735]	100520908
283	ENSSSCG00000000751	664.154400824526	0.65658884981435	0.114063618740456	5.75633893668036	8.59577165722487e-09	5.39474429619125e-07	CCDC77	coiled-coil domain containing 77 [Source:VGNC Symbol;Acc:VGNC:86313]	100513353
298	ENSSSCG00000000782	716.353801727841	0.647926959874238	0.135364424859856	4.78653797365918	1.69682846083242e-06	5.37707889765222e-05	C12orf40	chromosome 5 C12orf40 homolog [Source:VGNC Symbol;Acc:VGNC:109549]	100520840
307	ENSSSCG00000000802	80.982621509897	-1.54044	0.308824485494341	-4.98806	6.09880828564449e-07	2.21310098583042e-05	NELL2	neural EGFL like 2 [Source:VGNC Symbol;Acc:VGNC:90684]	100525817
310	ENSSSCG00000000807	37.9191008818959	-1.65292	0.45162792526933	-3.65991	0.000252300315810353	0.00344888543160365	SLC38A1	solute carrier family 38 member 1 [Source:HGNC Symbol;Acc:HGNC:13447]	100154364
311	ENSSSCG00000000808	226.637740098409	-0.865108	0.191668122721863	-4.51358	6.37438448880511e-06	0.000166538652739078	SLC38A2	solute carrier family 38 member 2 [Source:VGNC Symbol;Acc:VGNC:93094]	100525644
312	ENSSSCG00000000810	53.1406402115316	-2.72113	0.437181675553708	-6.22426	4.83836466353895e-10	4.18882211328346e-08	AMIGO2	adhesion molecule with Ig like domain 2 [Source:VGNC Symbol;Acc:VGNC:85281]	100152349
313	ENSSSCG00000000811	32.7888662138252	-2.64725	0.583173073468604	-4.53939	5.64173352782487e-06	0.000150859053852864	PCED1B	PC-esterase domain containing 1B [Source:HGNC Symbol;Acc:HGNC:28255]	NA
324	ENSSSCG00000000847	15.5362321009689	-2.511	0.805840900891263	-3.116	0.00183323077502946	0.0165965633289635	TDG	thymine DNA glycosylase [Source:VGNC Symbol;Acc:VGNC:93842]	100155184
326	ENSSSCG00000000849	1267.1448694327	-0.71693	0.0950749024583326	-7.54069	4.67493157706244e-14	8.25655248930255e-12	HSP90B1	heat shock protein 90 beta family member 1 [Source:VGNC Symbol;Acc:VGNC:103290]	397191
361	ENSSSCG00000000915	11.9028435874107	-3.14642	1.05423369391526	-2.98455	0.00283992035823803	0.023163537601737	DCN	decorin [Source:NCBI gene (formerly Entrezgene);Acc:396957]	396957
378	ENSSSCG00000000964	30.3379515821189	-2.03649	0.545087102504161	-3.73609	0.000186904183088333	0.00271461930832023	LMF2	lipase maturation factor 2 [Source:VGNC Symbol;Acc:VGNC:89758]	100518488
380	ENSSSCG00000000968	110.228327819365	-1.16023	0.258864968342571	-4.48197	7.39561010392228e-06	0.000187930045223377	SBF1	SET binding factor 1 [Source:VGNC Symbol;Acc:VGNC:92593]	100518017
383	ENSSSCG00000000973	40.7535593966647	-1.37537	0.503429801130448	-2.73199	0.00629530471634021	0.0421575360326807	SELENOO	selenoprotein O [Source:NCBI gene (formerly Entrezgene);Acc:100518971]	100518971
394	ENSSSCG00000001000	16.6400848255122	-2.6747	0.763176717506433	-3.50469	0.000457137645988568	0.00549976862739743	ECI2	enoyl-CoA delta isomerase 2 [Source:VGNC Symbol;Acc:VGNC:87532]	100134957
429	ENSSSCG00000001081	372.140106186996	-0.906096	0.176805678887196	-5.12482	2.97829894573045e-07	1.19910479742084e-05	NA	NA	NA
453	ENSSSCG00000001229	109.060110037578	-1.12149	0.276076789464918	-4.06225	4.86019774886468e-05	0.000909296318947196	NA	MHC class I antigen 3 [Source:NCBI gene (formerly Entrezgene);Acc:100037288]	100037288
473	ENSSSCG00000001400	184.472934338757	-0.765974	0.201866044197552	-3.79447	0.000147960063539511	0.00225014810751361	DDX39B	DExD-box helicase 39B [Source:VGNC Symbol;Acc:VGNC:109422]	448813
474	ENSSSCG00000001402	29.9848558061008	-1.92652	0.57562144905427	-3.34685	0.000817368476826864	0.00877379484931008	NFKBIL1	NFKB inhibitor like 1 [Source:VGNC Symbol;Acc:VGNC:90725]	100154350
476	ENSSSCG00000001409	238.530785257017	-0.833653	0.185910831113588	-4.48416	7.32032264280586e-06	0.000186650845151387	PRRC2A	proline rich coiled-coil 2A [Source:NCBI gene (formerly Entrezgene);Acc:100137083]	100137083
488	ENSSSCG00000001424	28.0977439183146	-2.14786	0.575266115438987	-3.73368	0.000188700054160685	0.00273171684963108	SKIC2	SKI2 subunit of superkiller complex [Source:VGNC Symbol;Acc:VGNC:92904]	100124376
506	ENSSSCG00000001483	53.2693263708556	-1.59421	0.396836358134426	-4.01731	5.88672266553039e-05	0.00106397834390068	FAM83B	family with sequence similarity 83 member B [Source:VGNC Symbol;Acc:VGNC:87989]	100155972
534	ENSSSCG00000001532	14.3811401974611	-2.22921	0.821449547326577	-2.71375	0.00665271526126008	0.0437546506209787	BLTP3A	bridge-like lipid transfer protein family member 3A [Source:VGNC Symbol;Acc:VGNC:94690]	106504065
546	ENSSSCG00000001552	93.5309351346762	0.938597703670433	0.294448448234886	3.18764696943385	0.00143435543207006	0.0136686849303597	CLPS	colipase [Source:NCBI gene (formerly Entrezgene);Acc:397407]	397407
555	ENSSSCG00000001571	286.389275638747	-0.662824	0.165256016826442	-4.01089	6.04893385615738e-05	0.00108422432826334	MTCH1	mitochondrial carrier 1 [Source:VGNC Symbol;Acc:VGNC:103996]	100152609
560	ENSSSCG00000001582	27.1887988452728	-1.59531	0.544442468873112	-2.93017	0.00338771208705083	0.0264741205339678	MDGA1	MAM domain containing glycosylphosphatidylinositol anchor 1 [Source:VGNC Symbol;Acc:VGNC:90091]	397529
566	ENSSSCG00000001619	325.703	-0.796718	0.156390427724462	-5.09442	3.49813509351825e-07	1.37945596735175e-05	FOXP4	forkhead box P4 [Source:VGNC Symbol;Acc:VGNC:88224]	100153907
579	ENSSSCG00000001656	19.256457493378	-2.50607	0.723435009570342	-3.46413	0.000531956861608511	0.00619419411981581	RRP36	ribosomal RNA processing 36 [Source:NCBI gene (formerly Entrezgene);Acc:100141407]	100141407
583	ENSSSCG00000001660	147.996049259904	-0.721578	0.236728745206027	-3.04812	0.00230276040272671	0.0198122413434368	PTK7	protein tyrosine kinase 7 (inactive) [Source:HGNC Symbol;Acc:HGNC:9618]	100153873
584	ENSSSCG00000001661	77.3214642848345	-1.32953	0.320767459575631	-4.14484	3.40058377257994e-05	0.000681560738242515	SRF	serum response factor [Source:VGNC Symbol;Acc:VGNC:93452]	100155958
594	ENSSSCG00000001695	99.3177544607023	-1.5695	0.291532461014403	-5.38363	7.29973198086247e-08	3.62143257747207e-06	VEGFA	vascular endothelial growth factor A [Source:VGNC Symbol;Acc:VGNC:94815]	397157
605	ENSSSCG00000001710	40.6386594046029	-2.12522	0.4961937015396	-4.28304	1.84356685409162e-05	0.000402304556001609	RUNX2	RUNX family transcription factor 2 [Source:VGNC Symbol;Acc:VGNC:92517]	100737965
610	ENSSSCG00000001732	206.052693243036	1.02018548863176	0.188014507833169	5.42609982808884	5.75987524573825e-08	2.957182461436e-06	MMUT	methylmalonyl-CoA mutase [Source:NCBI gene (formerly Entrezgene);Acc:399535]	399535
656	ENSSSCG00000001838	26.7716549286671	-1.66852	0.584859795091631	-2.85286	0.0043327703125418	0.0318817346975326	POLG	DNA polymerase gamma, catalytic subunit [Source:VGNC Symbol;Acc:VGNC:91633]	100157469
683	ENSSSCG00000001885	115.054082171068	-0.699153	0.249422355408294	-2.80309	0.00506156186402972	0.0360265709032443	C15orf39	chromosome 7 C15orf39 homolog [Source:VGNC Symbol;Acc:VGNC:86070]	100154113
692	ENSSSCG00000001906	229.937925901064	-1.23539	0.195055487608642	-6.33354	2.39605365474826e-10	2.23507934583067e-08	CYP1A1	cytochrome P450 family 1 subfamily A member 1 [Source:VGNC Symbol;Acc:VGNC:103347]	403103
700	ENSSSCG00000001917	86.8716759343128	-1.48882	0.297407745807962	-5.006	5.5573143243142e-07	2.04478293166294e-05	NA	CD276 molecule [Source:VGNC Symbol;Acc:VGNC:86405]	100153704
701	ENSSSCG00000001918	643.013842271844	0.656480367948388	0.113606536553071	5.77854398053684	7.53498484858483e-09	4.86870289289535e-07	NPTN	neuroplastin [Source:VGNC Symbol;Acc:VGNC:90861]	100155307
706	ENSSSCG00000001927	77.3088253746308	-1.91184	0.327720122503664	-5.83376	5.41912826682639e-09	3.64374482347119e-07	HEXA	hexosaminidase subunit alpha [Source:VGNC Symbol;Acc:VGNC:111459]	100142664
708	ENSSSCG00000001930	1618.03181338334	-1.31712	0.0946093460846552	-13.9216	4.68135610733209e-44	1.24018485995442e-40	PKM	pyruvate kinase M1/2 [Source:HGNC Symbol;Acc:HGNC:9021]	100158154
736	ENSSSCG00000001984	12.8558395191292	-2.2547	0.824904822454814	-2.73328	0.00627064923965519	0.0420349290629922	KHNYN	KH and NYN domain containing [Source:VGNC Symbol;Acc:VGNC:89426]	100158093
753	ENSSSCG00000002025	86.2062541458986	-1.04016	0.313087518940548	-3.32227	0.000892871600830009	0.00940248811712243	SLC22A17	solute carrier family 22 member 17 [Source:VGNC Symbol;Acc:VGNC:92977]	100152841
807	ENSSSCG00000002316	150.467601662347	0.596513747825597	0.224547482722795	2.6565149633051	0.0078952947040278	0.0496350610581643	COX16	cytochrome c oxidase assembly factor COX16 [Source:VGNC Symbol;Acc:VGNC:86920]	100525232
838	ENSSSCG00000002383	88.5242603925433	-1.04631	0.316309603387563	-3.30787	0.000940094187358066	0.00975900282581892	FOS	Fos proto-oncogene, AP-1 transcription factor subunit [Source:NCBI gene (formerly Entrezgene);Acc:100144486]	100144486
845	ENSSSCG00000002392	124.857830147915	-2.12438	0.287578246479898	-7.38713	1.50036561254336e-13	2.36593367901778e-11	IRF2BPL	interferon regulatory factor 2 binding protein like [Source:HGNC Symbol;Acc:HGNC:14282]	100152768
881	ENSSSCG00000002456	41.8946272377821	-2.04773	0.451130006170256	-4.53912	5.64895747478641e-06	0.000150859053852864	CHGA	chromogranin A [Source:NCBI gene (formerly Entrezgene);Acc:397540]	397540
887	ENSSSCG00000002462	143.795619617726	0.611716480588782	0.224072322979754	2.72999571055481	0.00633351496227551	0.04218553840994	NA	NA	NA
926	ENSSSCG00000002555	132.893862579517	-0.745369	0.240096644838619	-3.10446	0.00190629782941724	0.017130814822565	JAG2	jagged canonical Notch ligand 2 [Source:VGNC Symbol;Acc:VGNC:89269]	100522743
933	ENSSSCG00000002623	438.04719694248	-1.71347	0.170065534720531	-10.0753	7.10175175408246e-24	3.35963584766344e-21	NA	NA	NA
934	ENSSSCG00000002627	265.55737285526	-1.117	0.208800244341934	-5.3496	8.814696930087e-08	4.19082716693234e-06	GSTA4	glutathione S-transferase alpha 4 [Source:NCBI gene (formerly Entrezgene);Acc:100152951]	100152951
967	ENSSSCG00000002689	181.263834023432	-0.660167	0.203995993678868	-3.23618	0.00121142463783994	0.0119660930297001	CMIP	c-Maf inducing protein [Source:VGNC Symbol;Acc:VGNC:86799]	100518307
985	ENSSSCG00000002723	229.753738197454	-0.915738	0.179755224311948	-5.09436	3.49914846014032e-07	1.37945596735175e-05	AARS1	alanyl-tRNA synthetase 1 [Source:VGNC Symbol;Acc:VGNC:96890]	100525399
993	ENSSSCG00000002741	87.9084778485944	-0.769281	0.286101633675953	-2.68884	0.0071701236183651	0.0460808720764119	ZNF821	zinc finger protein 821 [Source:VGNC Symbol;Acc:VGNC:95309]	100515083
1018	ENSSSCG00000002792	13.6285987306992	-2.84857	0.88776535278328	-3.20869	0.00133340148401349	0.0129583536736923	NA	NA	NA
1039	ENSSSCG00000002829	216.03502903913	-1.27945	0.207378222874905	-6.16964	6.8447030382678e-10	5.77483671623537e-08	MMP2	matrix metallopeptidase 2 [Source:NCBI gene (formerly Entrezgene);Acc:397391]	397391
1064	ENSSSCG00000002883	301.719686811301	-2.1114	0.178340207271193	-11.8392	2.44831506412982e-32	2.70253177828863e-29	NA	NA	NA
1095	ENSSSCG00000002962	211.454744988002	-0.743721	0.201380470267734	-3.69311	0.000221526461718652	0.0031316323499736	MAP4K1	mitogen-activated protein kinase kinase kinase kinase 1 [Source:VGNC Symbol;Acc:VGNC:98111]	100516374
1105	ENSSSCG00000002995	205.040664869745	-0.668297	0.225979762533224	-2.95733	0.00310315988770255	0.0247468126866394	NA	NA	100523673
1111	ENSSSCG00000003017	111.616803045568	-0.934319	0.25584879705315	-3.65184	0.000260366583970132	0.00351919976660038	TGFB1	transforming growth factor beta 1 [Source:VGNC Symbol;Acc:VGNC:98656]	397078
1118	ENSSSCG00000003037	229.104462502224	-0.605772	0.181702686343123	-3.33386	0.0008564838891895	0.00909782325276994	ZNF574	zinc finger protein 574 [Source:HGNC Symbol;Acc:HGNC:26166]	NA
1121	ENSSSCG00000003042	422.661050463141	-0.783948	0.142671869406268	-5.49476	3.91239856984107e-08	2.12391932197192e-06	NA	NA	100518254
1125	ENSSSCG00000003046	86.662752834507	-1.13472	0.294760085253915	-3.84964	0.000118289211088275	0.00186530820247058	RABAC1	Rab acceptor 1 [Source:VGNC Symbol;Acc:VGNC:92043]	595125
1129	ENSSSCG00000003061	58.935534875211	-1.61738	0.409104148401387	-3.95348	7.70229866981626e-05	0.00132671844187758	CADM4	cell adhesion molecule 4 [Source:VGNC Symbol;Acc:VGNC:86136]	100523382
1138	ENSSSCG00000003079	36.7145856584242	-1.909	0.540119999399672	-3.5344	0.000408705477309874	0.00502199698742726	NA	PVR cell adhesion molecule [Source:VGNC Symbol;Acc:VGNC:98546]	100525346
1143	ENSSSCG00000003090	54.0449109567974	-2.24349	0.440325653569187	-5.09507	3.48621550220167e-07	1.37945596735175e-05	NA	nectin cell adhesion molecule 2 [Source:VGNC Symbol;Acc:VGNC:90662]	100038012
1154	ENSSSCG00000003106	123.589928139019	-0.85898	0.242009797701863	-3.54936	0.000386166793604393	0.00480297215782515	AP2S1	adaptor related protein complex 2 subunit sigma 1 [Source:VGNC Symbol;Acc:VGNC:96909]	100514408
1171	ENSSSCG00000003136	117.779659120997	-0.811318	0.257737313067493	-3.14785	0.00164476573852976	0.0152034661357747	CYTH2	cytohesin 2 [Source:VGNC Symbol;Acc:VGNC:96962]	100240721
1181	ENSSSCG00000003150	88.994331379259	-1.09434	0.337333815496565	-3.24408	0.00117830729891657	0.0116861687035895	NUCB1	nucleobindin 1 [Source:VGNC Symbol;Acc:VGNC:90946]	100512538
1184	ENSSSCG00000003154	62.5358211453708	-1.33159	0.345476656942538	-3.85437	0.000116028651682391	0.00184459579367308	GYS1	glycogen synthase 1 [Source:NCBI gene (formerly Entrezgene);Acc:574064]	574064
1188	ENSSSCG00000003165	632.971159018009	-0.676098	0.140483183046721	-4.81266	1.48931201228695e-06	4.77661668638086e-05	RPS11	ribosomal protein S11 [Source:VGNC Symbol;Acc:VGNC:98605]	100513660
1193	ENSSSCG00000003178	19.3159285344903	-2.28136	0.688429966740053	-3.31386	0.000920176984625909	0.00958228328487012	IRF3	interferon regulatory factor 3 [Source:NCBI gene (formerly Entrezgene);Acc:396656]	396656
1203	ENSSSCG00000003198	106.65695481159	-0.811394	0.278952076826411	-2.90872	0.0036291092674726	0.0277227112785133	FUZ	fuzzy planar cell polarity protein [Source:VGNC Symbol;Acc:VGNC:88272]	100520080
1217	ENSSSCG00000003235	38.853372826312	1.35856216510302	0.446837000832773	3.04039764516157	0.00236265982807114	0.020190833601697	NA	NA	NA
1222	ENSSSCG00000003253	125.150607164869	-1.01462	0.256889232781857	-3.94963	7.82707207558847e-05	0.0013447133166439	NA	myeloid associated differentiation marker [Source:VGNC Symbol;Acc:VGNC:98508]	100519316
1245	ENSSSCG00000003318	12.4174736019314	-2.56029	0.948230182615992	-2.70008	0.00693235289711429	0.0449246313479334	NA	NA	NA
1250	ENSSSCG00000003332	57.5570150180067	-1.10956	0.394347818988014	-2.81366	0.00489813245958632	0.0352422237358195	SDF4	stromal cell derived factor 4 [Source:VGNC Symbol;Acc:VGNC:92658]	100522934
1257	ENSSSCG00000003350	182.957183736781	-0.648604	0.225801503400833	-2.87245	0.00407297980208346	0.0303874935189608	MIB2	MIB E3 ubiquitin protein ligase 2 [Source:VGNC Symbol;Acc:VGNC:90206]	100511385
1295	ENSSSCG00000003433	171.879631095753	-1.48095	0.215600050924881	-6.86895	6.46750840077614e-12	8.56686162766807e-10	PLOD1	procollagen-lysine,2-oxoglutarate 5-dioxygenase 1 [Source:VGNC Symbol;Acc:VGNC:91566]	100525583
1299	ENSSSCG00000003439	17.8724577692017	-3.26647	0.817053893623814	-3.99787	6.39157580910486e-05	0.0011348902569357	DHRS3	dehydrogenase/reductase 3 [Source:VGNC Symbol;Acc:VGNC:87282]	100514967
1328	ENSSSCG00000003493	150.036120515391	-0.639646	0.227453832160394	-2.8122	0.0049203957638404	0.0353638428040314	CAPZB	capping actin protein of muscle Z-line subunit beta [Source:VGNC Symbol;Acc:VGNC:86184]	100134958
1331	ENSSSCG00000003506	169.620525622637	-0.695504	0.213055694902319	-3.26442	0.00109687058179674	0.0109653945105507	PINK1	PTEN induced kinase 1 [Source:VGNC Symbol;Acc:VGNC:98195]	100515613
1337	ENSSSCG00000003514	1205.30364184231	-1.17475	0.0904298132550893	-12.9907	1.38146033019821e-38	2.28735294172569e-35	HSPG2	heparan sulfate proteoglycan 2 [Source:VGNC Symbol;Acc:VGNC:97099]	100517288
1348	ENSSSCG00000003554	124.844877568466	-0.806689	0.242965158740884	-3.32018	0.000899580896402009	0.00944952304023871	SELENON	selenoprotein N [Source:VGNC Symbol;Acc:VGNC:98611]	100037963
1391	ENSSSCG00000003644	61.4655735805033	-1.5625	0.3613438098702	-4.32414	1.53128368614871e-05	0.000348511747538243	FHL3	four and a half LIM domains 3 [Source:VGNC Symbol;Acc:VGNC:88129]	396986
1392	ENSSSCG00000003645	2890.62253788301	0.850863952782387	0.0760856550533944	11.1829746643474	4.9405680725474e-29	3.84957439346841e-26	UTP11	UTP11 small subunit processome component [Source:NCBI gene (formerly Entrezgene);Acc:100513019]	100513019
1414	ENSSSCG00000003690	11.3080721628796	-5.25407	1.56913828546033	-3.34838	0.000812865540214398	0.00874092137113732	DLGAP1	DLG associated protein 1 [Source:VGNC Symbol;Acc:VGNC:87330]	100627012
1422	ENSSSCG00000003702	240.257189458751	-2.038	0.194067483392444	-10.5015	8.50000421344457e-26	4.8952632961429e-23	GATA6	GATA binding protein 6 [Source:VGNC Symbol;Acc:VGNC:88366]	397600
1426	ENSSSCG00000003709	239.556487723732	1.0302269504587	0.180149086976002	5.71874644358281	1.07312788881312e-08	6.4907086827482e-07	LAMA3	laminin subunit alpha 3 [Source:VGNC Symbol;Acc:VGNC:98490]	100511642
1433	ENSSSCG00000003717	167.554575270357	0.704027194795098	0.254450627152456	2.76685187485616	0.00566004659589295	0.0389672438717245	PSMA8	proteasome 20S subunit alpha 8 [Source:VGNC Symbol;Acc:VGNC:91902]	100513739
1436	ENSSSCG00000003722	172.354503345215	-1.64078	0.236016497250986	-6.95196	3.60238217808047e-12	5.07629301392062e-10	CDH2	cadherin 2 [Source:VGNC Symbol;Acc:VGNC:86483]	100515322
1440	ENSSSCG00000003732	683.623356120613	0.753264960782347	0.109225559920244	6.89641656524695	5.33306634395921e-12	7.20834661143712e-10	MEP1B	meprin A subunit beta [Source:VGNC Symbol;Acc:VGNC:90143]	100516141
1506	ENSSSCG00000003839	21.3308639237959	-3.08884	0.746697183681051	-4.13667	3.52379813786839e-05	0.00070084429630938	PLPP3	phospholipid phosphatase 3 [Source:VGNC Symbol;Acc:VGNC:98533]	100512419
1520	ENSSSCG00000003862	108.88685848787	0.666889066683504	0.250570469173716	2.66148309049603	0.00777972484317462	0.049048184327792	CC2D1B	coiled-coil and C2 domain containing 1B [Source:VGNC Symbol;Acc:VGNC:86236]	100521020
1522	ENSSSCG00000003867	32.2354295962695	-1.4616	0.497735142049011	-2.9365	0.00331942502319641	0.0260314651315747	TXNDC12	thioredoxin domain containing 12 [Source:VGNC Symbol;Acc:VGNC:94604]	100517534
1547	ENSSSCG00000003922	28.9687622846224	-1.92434	0.541041852921419	-3.55673	0.000375494154324295	0.0046966908103679	UROD	uroporphyrinogen decarboxylase [Source:NCBI gene (formerly Entrezgene);Acc:100514239]	100514239
1551	ENSSSCG00000003930	384.611442408654	-0.986424	0.154259757496454	-6.39457	1.61003871446866e-10	1.59153528446655e-08	NA	ribosomal protein S8 [Source:VGNC Symbol;Acc:VGNC:98607]	100516861
1554	ENSSSCG00000003941	27.3235130778558	-2.14623	0.583070700300385	-3.6809	0.000232409556159806	0.0032369182472661	SZT2	SZT2 subunit of KICSTOR complex [Source:VGNC Symbol;Acc:VGNC:93696]	100737128
1637	ENSSSCG00000004139	78.2030164994474	-0.964493	0.307132446573419	-3.14032	0.00168765370608559	0.0154810671681507	ADGRG6	adhesion G protein-coupled receptor G6 [Source:VGNC Symbol;Acc:VGNC:85133]	100511292
1639	ENSSSCG00000004142	63.2350554781771	-3.13327	0.430137422689589	-7.28436	3.23211015603466e-13	4.92098058929139e-11	CITED2	Cbp/p300 interacting transactivator with Glu/Asp rich carboxy-terminal domain 2 [Source:VGNC Symbol;Acc:VGNC:86712]	100156022
1657	ENSSSCG00000004177	321.777547865214	-0.743674	0.176488955179831	-4.21372	2.51203299093444e-05	0.000524304472376838	RPS12	ribosomal protein S12 [Source:NCBI gene (formerly Entrezgene);Acc:397650]	397650
1660	ENSSSCG00000004192	333.860916019622	-1.53022	0.160511605288668	-9.53337	1.52253615724372e-21	6.11136786025767e-19	CCN2	cellular communication network factor 2 [Source:NCBI gene (formerly Entrezgene);Acc:100152141]	100152141
1671	ENSSSCG00000004218	86.6917379899868	-1.17145	0.375707433173079	-3.11799	0.00182089954095954	0.0165316211922893	RSPO3	R-spondin 3 [Source:NCBI gene (formerly Entrezgene);Acc:100155208]	100155208
1682	ENSSSCG00000004241	306.480214040224	-1.86775	0.18501516303071	-10.0951	5.80605818497217e-24	2.84840913770894e-21	GJA1	gap junction protein alpha 1 [Source:NCBI gene (formerly Entrezgene);Acc:100518636]	100518636
1750	ENSSSCG00000004379	53.332058354207	-1.68074	0.383992044783576	-4.37703	1.20307843875423e-05	0.000280595639397366	SOBP	sine oculis binding protein homolog [Source:VGNC Symbol;Acc:VGNC:93329]	100521699
1790	ENSSSCG00000004458	21.2946881642304	-2.71152	0.682672209657615	-3.97193	7.12941222477028e-05	0.00124750586960776	TPBG	trophoblast glycoprotein [Source:VGNC Symbol;Acc:VGNC:94332]	100158028
1792	ENSSSCG00000004464	107.919935191397	-2.35071	0.354461086404688	-6.63178	3.31673885962787e-11	3.80095329347515e-09	TENT5A	terminal nucleotidyltransferase 5A [Source:VGNC Symbol;Acc:VGNC:93873]	100156873
1800	ENSSSCG00000004484	701.272281497807	-0.822487	0.110851711803328	-7.41971	1.17378004547473e-13	1.89608420516565e-11	COL12A1	collagen type XII alpha 1 chain [Source:VGNC Symbol;Acc:VGNC:86864]	100156689
1814	ENSSSCG00000004509	23.6887941116991	-1.67163	0.608737423988184	-2.74606	0.00603155716122196	0.0408247348786643	LIPG	lipase G, endothelial type [Source:VGNC Symbol;Acc:VGNC:89739]	100155736
1819	ENSSSCG00000004518	296.149539574784	0.737050796059186	0.155241924693812	4.74775610720424	2.05685853315595e-06	6.30674725235733e-05	SKA1	spindle and kinetochore associated complex subunit 1 [Source:VGNC Symbol;Acc:VGNC:103176]	100157355
1839	ENSSSCG00000004551	123.37545099987	-1.138	0.253097383143093	-4.49628	6.9152289602597e-06	0.00017751767985969	ZNF609	zinc finger protein 609 [Source:VGNC Symbol;Acc:VGNC:95274]	100517132
1855	ENSSSCG00000004588	995.912568956737	0.797625395210682	0.103245225542307	7.72554266815794	1.11377825251466e-14	2.07790235673368e-12	CCNB2	cyclin B2 [Source:VGNC Symbol;Acc:VGNC:86350]	100135668
1898	ENSSSCG00000004663	46.372726429223	-1.29573	0.412136759703615	-3.14394	0.00166687744203358	0.0153649677085434	SEMA6D	semaphorin 6D [Source:VGNC Symbol;Acc:VGNC:92711]	100511850
1902	ENSSSCG00000004674	21.2900297036192	-1.75038	0.640125910633929	-2.73443	0.00624890467974988	0.0419374255502124	SHF	Src homology 2 domain containing F [Source:VGNC Symbol;Acc:VGNC:103175]	100157418
1917	ENSSSCG00000004705	25.0624229211336	-1.59839	0.558091713307693	-2.86403	0.00418284779976621	0.031022397511592	MAP1A	microtubule associated protein 1A [Source:VGNC Symbol;Acc:VGNC:89978]	100520470
1954	ENSSSCG00000004772	19.028497475266	-5.02537	1.18708824511673	-4.23336	2.30228936625232e-05	0.000487937999126052	BAHD1	bromo adjacent homology domain containing 1 [Source:VGNC Symbol;Acc:VGNC:85747]	100155635
1958	ENSSSCG00000004779	4.84997170541049	-5.47955	1.81448804849258	-3.01989	0.00252869230590572	0.0212667036723982	PLCB2	phospholipase C beta 2 [Source:VGNC Symbol;Acc:VGNC:91515]	100157641
1962	ENSSSCG00000004789	589.199	-1.66036	0.124191606796468	-13.3693	9.1378296170305e-41	1.72913844438837e-37	THBS1	thrombospondin 1 [Source:NCBI gene (formerly Entrezgene);Acc:492313]	492313
1978	ENSSSCG00000004826	46.4318814949607	-1.89481	0.459958550311093	-4.11951	3.7967190969925e-05	0.000738492528028821	SELENOS	selenoprotein S [Source:NCBI gene (formerly Entrezgene);Acc:100151836]	100151836
1993	ENSSSCG00000004859	57.0962347362568	-2.06292	0.394947917137382	-5.22327	1.75792035723947e-07	7.60961210849477e-06	ZNF516	zinc finger protein 516 [Source:VGNC Symbol;Acc:VGNC:95256]	106504155
2034	ENSSSCG00000004946	256.844995331249	0.925801098596049	0.188841769224778	4.90252290262157	9.46135800682952e-07	3.26114754042178e-05	ZWILCH	zwilch kinetochore protein [Source:VGNC Symbol;Acc:VGNC:95341]	100516481
2037	ENSSSCG00000004952	120.916413451986	-0.74825	0.271619554601786	-2.75477	0.00587330380050282	0.0399783053142139	SMAD3	SMAD family member 3 [Source:VGNC Symbol;Acc:VGNC:93217]	397260
2041	ENSSSCG00000004957	96.0038258982329	-1.00905	0.294697109166273	-3.42404	0.000616985684467878	0.00695539776720129	CLN6	CLN6 transmembrane ER protein [Source:VGNC Symbol;Acc:VGNC:86771]	100156072
2044	ENSSSCG00000004962	34.7867297549691	-1.44159	0.520556484685071	-2.76933	0.00561719093806336	0.0387527662320767	CORO2B	coronin 2B [Source:VGNC Symbol;Acc:VGNC:86916]	100520530
2055	ENSSSCG00000004980	111.211269066944	-1.45531	0.290606839490092	-5.00783	5.50460445918233e-07	2.03670364989746e-05	THSD4	thrombospondin type 1 domain containing 4 [Source:VGNC Symbol;Acc:VGNC:93967]	100524417
2093	ENSSSCG00000005052	111.46384619352	0.712421953612455	0.256178255642396	2.78096184169096	0.00541981072266822	0.0378443926370391	WDHD1	WD repeat and HMG-box DNA binding protein 1 [Source:VGNC Symbol;Acc:VGNC:94904]	100152808
2142	ENSSSCG00000005169	266.750437013417	-1.19266	0.18773504892931	-6.3529	2.11287846020472e-10	2.02805710752694e-08	NA	ribosomal protein S6 [Source:VGNC Symbol;Acc:VGNC:103166]	100038023
2190	ENSSSCG00000005267	31.0047750913136	-3.84033	0.691039560008014	-5.55732	2.73941102346685e-08	1.53755247528991e-06	ANXA1	annexin A1 [Source:NCBI gene (formerly Entrezgene);Acc:396942]	396942
2192	ENSSSCG00000005269	67.7422524707506	-1.08464	0.339011079845896	-3.19944	0.00137696567513477	0.013284258800317	TRPM6	transient receptor potential cation channel subfamily M member 6 [Source:VGNC Symbol;Acc:VGNC:94469]	100157775
2217	ENSSSCG00000005316	58.450620501943	-1.1532	0.36103612501109	-3.19414	0.00140248246931273	0.0134617991221133	TPM2	tropomyosin 2 [Source:VGNC Symbol;Acc:VGNC:94338]	396693
2218	ENSSSCG00000005317	321.542743235129	-0.662964	0.167670996137968	-3.95396	7.68684585793489e-05	0.00132643597483412	TLN1	talin 1 [Source:VGNC Symbol;Acc:VGNC:94020]	100157220
2220	ENSSSCG00000005319	29.1765825571354	-2.28622	0.583359255387958	-3.91906	8.88967781305053e-05	0.00148302904849865	GBA2	glucosylceramidase beta 2 [Source:NCBI gene (formerly Entrezgene);Acc:100155655]	100155655
2279	ENSSSCG00000005460	7.52624651476815	-3.60296	1.33240728297993	-2.7041	0.00684900666607275	0.0445808070264372	DNAJC25	DnaJ heat shock protein family (Hsp40) member C25 [Source:VGNC Symbol;Acc:VGNC:103083]	100515643
2290	ENSSSCG00000005481	29.2129714096887	-4.25634	0.779308186091928	-5.46169	4.7161388959667e-08	2.48884365800697e-06	NA	NA	NA
2295	ENSSSCG00000005498	39.9101492356797	-1.4523	0.45342983008286	-3.20291	0.00136045419803327	0.0131746783454116	PAPPA	pappalysin 1 [Source:VGNC Symbol;Acc:VGNC:91170]	397219
2308	ENSSSCG00000005528	38.2389976630227	-1.2931	0.459899560279494	-2.81171	0.00492787432925681	0.0353828668061015	NDUFA8	NADH:ubiquinone oxidoreductase subunit A8 [Source:NCBI gene (formerly Entrezgene);Acc:100154443]	100154443
2316	ENSSSCG00000005588	35.4734048481115	-1.52778	0.508897823467479	-3.00214	0.00268087067213993	0.0221803953298972	NR5A1	nuclear receptor subfamily 5 group A member 1 [Source:VGNC Symbol;Acc:VGNC:90886]	397368
2325	ENSSSCG00000005601	1503.04105560746	-2.51713	0.096023290883407	-26.2137	1.85401635308316e-151	2.45583006129395e-147	HSPA5	heat shock protein family A (Hsp70) member 5 [Source:VGNC Symbol;Acc:VGNC:103107]	407060
2352	ENSSSCG00000005648	102.68894432904	-1.85797	0.289108396770768	-6.42657	1.30518820908987e-10	1.29988894869206e-08	SLC27A4	solute carrier family 27 member 4 [Source:VGNC Symbol;Acc:VGNC:93038]	100155567
2372	ENSSSCG00000005671	97.4304862709112	-1.13813	0.304660835059632	-3.73572	0.00018717637523524	0.00271559503435486	CRAT	carnitine O-acetyltransferase [Source:VGNC Symbol;Acc:VGNC:86976]	100127351
2400	ENSSSCG00000005751	16.3236420201683	-2.44078	0.755487054588448	-3.23074	0.0012347122616944	0.0121688977815506	COL5A1	collagen type V alpha 1 chain [Source:NCBI gene (formerly Entrezgene);Acc:397533]	397533
2428	ENSSSCG00000005906	43.6392908034252	-1.36821	0.432567954351402	-3.163	0.00156150159537953	0.0145888418635628	NA	NA	NA
2447	ENSSSCG00000005943	133.381640638363	-1.59194	0.271036069691678	-5.87353	4.26599502689083e-09	2.95850105372753e-07	ST3GAL1	ST3 beta-galactoside alpha-2,3-sialyltransferase 1 [Source:VGNC Symbol;Acc:VGNC:98863]	445537
2448	ENSSSCG00000005944	38.5748450381555	-1.215	0.449872799991556	-2.70076	0.00691815296897954	0.0448545541982883	NDRG1	N-myc downstream regulated 1 [Source:VGNC Symbol;Acc:VGNC:98825]	100156071
2452	ENSSSCG00000005959	369.250926190732	0.648564009423316	0.150736389481369	4.30263728390203	1.68777028203088e-05	0.000376968908191711	NA	CYFIP related Rac1 interactor B [Source:VGNC Symbol;Acc:VGNC:97956]	100157574
2458	ENSSSCG00000005970	271.972995592421	-0.659519	0.202796556064854	-3.25212	0.00114547240929429	0.0114168002509497	SQLE	squalene epoxidase [Source:VGNC Symbol;Acc:VGNC:93444]	100113409
2462	ENSSSCG00000005981	148.267425891762	-1.41054	0.250422135610691	-5.63267	1.77442689804263e-08	1.04000259696781e-06	FBXO32	F-box protein 32 [Source:NCBI gene (formerly Entrezgene);Acc:733657]	733657
2481	ENSSSCG00000006018	26.8010393860252	-1.54081	0.535810875821668	-2.87567	0.00403174245369481	0.0301379574162762	TRPS1	transcriptional repressor GATA binding 1 [Source:VGNC Symbol;Acc:VGNC:94471]	102163407
2484	ENSSSCG00000006024	167.315336608153	0.615807105334601	0.205092520289761	3.00258197843866	0.00267699862229116	0.0221666404748454	EBAG9	estrogen receptor binding site associated antigen 9 [Source:VGNC Symbol;Acc:VGNC:98788]	100156275
2504	ENSSSCG00000006062	263.69562999961	-0.885486	0.187848153734237	-4.71384	2.43090997344083e-06	7.31814397913575e-05	YWHAZ	tyrosine 3-monooxygenase/tryptophan 5-monooxygenase activation protein zeta [Source:VGNC Symbol;Acc:VGNC:95047]	780440
2542	ENSSSCG00000006132	7.59991017056376	-6.12996	1.68930483224144	-3.62869	0.000284862578824471	0.00377328971910895	MMP16	matrix metallopeptidase 16 [Source:VGNC Symbol;Acc:VGNC:90271]	100153257
2577	ENSSSCG00000006197	35.3936622480739	-1.38147	0.455652144413969	-3.03186	0.00243052116253081	0.0206376175121046	SULF1	sulfatase 1 [Source:VGNC Symbol;Acc:VGNC:93612]	100152427
2590	ENSSSCG00000006231	111.276617881973	-0.852449	0.266087368593196	-3.20364	0.00135700748861209	0.0131594356741307	CHD7	chromodomain helicase DNA binding protein 7 [Source:VGNC Symbol;Acc:VGNC:86633]	100157083
2614	ENSSSCG00000006283	640.485772895352	0.662341887853031	0.110870228487354	5.97402834728152	2.31465555040564e-09	1.69391864202614e-07	SCYL3	SCY1 like pseudokinase 3 [Source:VGNC Symbol;Acc:VGNC:92653]	100156397
2617	ENSSSCG00000006288	6.34108508126932	3.35574476835231	1.1968461659236	2.80382296730899	0.00505006254699745	0.035990891581388	SELP	selectin P [Source:NCBI gene (formerly Entrezgene);Acc:397150]	397150
2641	ENSSSCG00000006335	54.4772	-1.77026	0.393680035956639	-4.4967	6.90170924598575e-06	0.000177514642082189	RGS4	regulator of G protein signaling 4 [Source:VGNC Symbol;Acc:VGNC:92266]	100157437
2653	ENSSSCG00000006359	172.887468325558	-1.99855	0.243706901793577	-8.20065	2.3909907293083e-16	5.6555470000746e-14	ADAMTS4	ADAM metallopeptidase with thrombospondin type 1 motif 4 [Source:VGNC Symbol;Acc:VGNC:85084]	100157276
2664	ENSSSCG00000006392	5.17684824387176	-5.57716	1.78195121763808	-3.1298	0.00174923174257438	0.0160016047390471	IGSF8	immunoglobulin superfamily member 8 [Source:VGNC Symbol;Acc:VGNC:89069]	100154024
2693	ENSSSCG00000006502	71.4493987925078	-1.2669	0.365517749790505	-3.46604	0.000528192497335848	0.00616969825371309	ARHGEF2	Rho/Rac guanine nucleotide exchange factor 2 [Source:VGNC Symbol;Acc:VGNC:85493]	100145887
2704	ENSSSCG00000006522	31.8251444776952	-2.65504	0.628697838734608	-4.22307	2.4099501312232e-05	0.000507521336385167	GBA1	glucosylceramidase beta 1 [Source:VGNC Symbol;Acc:VGNC:98802]	449572
2727	ENSSSCG00000006556	138.48330246985	-1.76534	0.259596304097756	-6.80033	1.04382086881885e-11	1.31680487889281e-09	NA	tropomyosin 3 [Source:VGNC Symbol;Acc:VGNC:98877]	414388
2741	ENSSSCG00000006612	30.3352716213058	-2.12195	0.566254848824353	-3.74735	0.000178713005710476	0.00261283937487965	S100A10	S100 calcium binding protein A10 [Source:VGNC Symbol;Acc:VGNC:92536]	100515138
2763	ENSSSCG00000006648	22.5983430562364	2.05693654471784	0.629048708967685	3.26991616927952	0.00107579360750244	0.0107997236449569	CTSS	cathepsin S [Source:VGNC Symbol;Acc:VGNC:87079]	100153090
2764	ENSSSCG00000006649	91.5219383088147	1.0820449338538	0.282638967533688	3.82836430268528	0.000128997720916942	0.00200552090524157	HORMAD1	HORMA domain containing 1 [Source:VGNC Symbol;Acc:VGNC:98810]	100499502
2771	ENSSSCG00000006667	8.11078253756574	-3.11823	1.17521010168306	-2.65334	0.00796995762116176	0.0499149213474745	BOLA1	bolA family member 1 [Source:NCBI gene (formerly Entrezgene);Acc:100152975]	100152975
2786	ENSSSCG00000006709	232.427223019003	-0.631213	0.210016459138085	-3.00554	0.00265110835028234	0.0220486875456829	NOTCH2	notch receptor 2 [Source:VGNC Symbol;Acc:VGNC:109636]	100153369
2787	ENSSSCG00000006717	23.0745904661677	-2.41037	0.63023786170366	-3.82454	0.000131016748884092	0.00202976357393999	PHGDH	phosphoglycerate dehydrogenase [Source:NCBI gene (formerly Entrezgene);Acc:100144529]	100144529
2789	ENSSSCG00000006719	334.787338292755	-2.78826	0.193130648387053	-14.4372	3.01894358336733e-47	1.33296422350945e-43	NA	hydroxy-delta-5-steroid dehydrogenase, 3 beta- and steroid delta-isomerase 1 [Source:NCBI gene (formerly Entrezgene);Acc:445539]	445539
2798	ENSSSCG00000006735	219.774402008297	-0.879524	0.184568932660534	-4.76529	1.8858666457317e-06	5.86389426980331e-05	PTGFRN	prostaglandin F2 receptor inhibitor [Source:VGNC Symbol;Acc:VGNC:91955]	397023
2857	ENSSSCG00000006848	138.460356175772	-0.715363	0.259863126806495	-2.75284	0.005908009453963	0.0401460844667551	SLC25A24	solute carrier family 25 member 24 [Source:NCBI gene (formerly Entrezgene);Acc:100518780]	100518780
2871	ENSSSCG00000006871	106.23726961474	0.900806035214892	0.267164826413127	3.37172391781073	0.000746992882780521	0.00817065873270915	SLC35A3	solute carrier family 35 member A3 [Source:VGNC Symbol;Acc:VGNC:98860]	553107
2905	ENSSSCG00000006940	200.618597827255	-1.65276	0.203471029566958	-8.12285	4.5537804761731e-16	1.00532293645648e-13	CCN1	cellular communication network factor 1 [Source:VGNC Symbol;Acc:VGNC:86344]	100153791
2938	ENSSSCG00000007032	239.290089333131	-0.886258	0.205243067186092	-4.31809	1.57385182464258e-05	0.00035575497046443	PLAT	plasminogen activator, tissue type [Source:NCBI gene (formerly Entrezgene);Acc:397121]	397121
2974	ENSSSCG00000007133	45.6042261004857	-1.40478	0.439601982678619	-3.19557	0.00139555253717058	0.01341472344511	ACSS1	acyl-CoA synthetase short chain family member 1 [Source:VGNC Symbol;Acc:VGNC:95732]	100154828
3085	ENSSSCG00000007433	60.5027974526735	-1.0949	0.348058874587273	-3.14572	0.00165678362883274	0.015293209719525	PCIF1	phosphorylated CTD interacting factor 1 [Source:VGNC Symbol;Acc:VGNC:95782]	100153535
3106	ENSSSCG00000007476	5.21981135774903	-5.58709	1.80142639929012	-3.10148	0.00192554816654789	0.0172920752637921	KCNG1	potassium voltage-gated channel modifier subfamily G member 1 [Source:VGNC Symbol;Acc:VGNC:96388]	100134965
3112	ENSSSCG00000007484	83.1375627322037	-1.21506	0.319824423985584	-3.79914	0.000145200674093768	0.0022132659712843	ZNF217	zinc finger protein 217 [Source:VGNC Symbol;Acc:VGNC:95573]	100141410
3120	ENSSSCG00000007498	4.52531335199986	-5.38554	1.86615280109514	-2.8859	0.00390291581239688	0.0293571963946673	FAM209B	family with sequence similarity 209 member B [Source:NCBI gene (formerly Entrezgene);Acc:100134988]	100134988
3129	ENSSSCG00000007516	56.2017932380693	-1.29766	0.369266434111702	-3.51416	0.000441151998330757	0.00534140710227533	STX16	syntaxin 16 [Source:VGNC Symbol;Acc:VGNC:110223]	100144526
3151	ENSSSCG00000007558	91.912398037804	-0.890893	0.281634225338952	-3.1633	0.00155993480827868	0.0145888418635628	INTS1	integrator complex subunit 1 [Source:VGNC Symbol;Acc:VGNC:89158]	100523779
3166	ENSSSCG00000007585	1184.81144226232	-1.05353	0.0943349275018964	-11.168	5.84959135408023e-29	4.30464928200815e-26	ACTB	actin beta [Source:VGNC Symbol;Acc:VGNC:96915]	414396
3167	ENSSSCG00000007586	129.237091016919	-1.47543	0.259361640221122	-5.68872	1.27998557048332e-08	7.67180491702356e-07	FSCN1	fascin actin-bundling protein 1 [Source:NCBI gene (formerly Entrezgene);Acc:100286741]	100286741
3188	ENSSSCG00000007648	17.5534454245398	-2.58014	0.77644104488907	-3.32303	0.000890453425765104	0.0093983634085136	GAL3ST4	galactose-3-O-sulfotransferase 4 [Source:VGNC Symbol;Acc:VGNC:88323]	100511123
3189	ENSSSCG00000007649	54.3472180476017	-1.4638	0.375910114658028	-3.89401	9.8600433527833e-05	0.00162445440610656	GPC2	glypican 2 [Source:VGNC Symbol;Acc:VGNC:88579]	100511316
3194	ENSSSCG00000007667	207.960781433554	-0.741011	0.192514825979696	-3.84911	0.000118546438899804	0.0018671416523981	LRCH4	leucine rich repeats and calponin homology domain containing 4 [Source:VGNC Symbol;Acc:VGNC:89804]	100516002
3195	ENSSSCG00000007668	218.666111636384	-0.761929	0.205240791249791	-3.71236	0.000205331859682268	0.00294035223065008	GIGYF1	GRB10 interacting GYF protein 1 [Source:VGNC Symbol;Acc:VGNC:88444]	100620395
3235	ENSSSCG00000007739	46.9603269706655	-1.13946	0.406734567070589	-2.80148	0.00508695584818483	0.0361684472168847	GUSB	glucuronidase beta [Source:NCBI gene (formerly Entrezgene);Acc:100144519]	100144519
3243	ENSSSCG00000007767	5.15590187200656	-5.57232	1.81489661311375	-3.07032	0.00213827806765061	0.0187078145865918	ZNF668	zinc finger protein 668 [Source:VGNC Symbol;Acc:VGNC:95290]	100523433
3257	ENSSSCG00000007798	136.554376269857	-0.809403	0.243753237829658	-3.32058	0.000898300190231109	0.00944355898396926	TBC1D10B	TBC1 domain family member 10B [Source:NCBI gene (formerly Entrezgene);Acc:100514343]	100514343
3258	ENSSSCG00000007801	4.70430221473292	-5.44263	1.83286956687954	-2.96946	0.00298323910662901	0.0240364873518296	ZNF48	zinc finger protein 48 [Source:VGNC Symbol;Acc:VGNC:95247]	100621309
3270	ENSSSCG00000007817	124.363833449173	-2.00394	0.262029250320692	-7.64778	2.044789635625e-14	3.71031281006695e-12	IL4R	interleukin 4 receptor [Source:VGNC Symbol;Acc:VGNC:89110]	397614
3286	ENSSSCG00000007864	148.052222905343	-1.62262	0.240537985028975	-6.74578	1.52212038512335e-11	1.84972537810495e-09	GPRC5B	G protein-coupled receptor class C group 5 member B [Source:VGNC Symbol;Acc:VGNC:88643]	100623340
3346	ENSSSCG00000008012	171.804184930807	-0.657137	0.211172080966303	-3.11186	0.0018591568796752	0.0167754714088404	NA	hydroxyacylglutathione hydrolase [Source:VGNC Symbol;Acc:VGNC:88773]	100624780
3352	ENSSSCG00000008022	23.9424276363485	-1.72486	0.593333816487082	-2.90707	0.00364830550616346	0.0278212174638119	TELO2	telomere maintenance 2 [Source:VGNC Symbol;Acc:VGNC:93871]	100514221
3367	ENSSSCG00000008051	8.9693575486589	-3.31932	1.16759748525471	-2.84286	0.0044710627684889	0.0327202748239801	ABCA3	ATP binding cassette subfamily A member 3 [Source:VGNC Symbol;Acc:VGNC:96911]	100518064
3396	ENSSSCG00000008123	20.2904346649374	-3.14002	0.772312447302933	-4.06574	4.78809332116922e-05	0.000898343967878292	ARID5A	AT-rich interaction domain 5A [Source:VGNC Symbol;Acc:VGNC:85510]	100524615
3406	ENSSSCG00000008137	79.7033952984176	-1.16391	0.328666284738343	-3.54132	0.000398126195698507	0.0049134420125862	NA	LIM zinc finger domain containing 1 [Source:VGNC Symbol;Acc:VGNC:110285]	100511559
3418	ENSSSCG00000008170	135.802758918268	-1.40208	0.262620829266139	-5.3388	9.35616296884778e-08	4.37921323976529e-06	RPL31	ribosomal protein L31 [Source:HGNC Symbol;Acc:HGNC:10334]	100737826
3425	ENSSSCG00000008183	17.0451219795668	-1.92726	0.690702811402015	-2.79029	0.00526614425574067	0.03698631366566	MRPL30	mitochondrial ribosomal protein L30 [Source:VGNC Symbol;Acc:VGNC:110207]	100521315
3440	ENSSSCG00000008208	61.0882153904909	-0.995743	0.363201967377008	-2.74157	0.00611464951855281	0.0412396372315431	EIF2AK3	eukaryotic translation initiation factor 2 alpha kinase 3 [Source:VGNC Symbol;Acc:VGNC:87608]	100513348
3442	ENSSSCG00000008218	118.377837957873	0.710690132554567	0.244795108435793	2.90320397779098	0.00369365976080084	0.0280701188706643	RNF103	ring finger protein 103 [Source:VGNC Symbol;Acc:VGNC:98291]	100515888
3452	ENSSSCG00000008239	93.4825194460806	-2.75491	0.353147844759777	-7.80101	6.14139521403884e-15	1.16212744293083e-12	CAPG	capping actin protein, gelsolin like [Source:VGNC Symbol;Acc:VGNC:86169]	100519653
3456	ENSSSCG00000008245	515.014508981238	-1.15203	0.132592268475134	-8.68852	3.67186876565743e-18	1.05733855804127e-15	TMSB10	thymosin beta 10 [Source:NCBI gene (formerly Entrezgene);Acc:100037998]	100037998
3490	ENSSSCG00000008326	23.1125364553439	-1.72481	0.596262811816724	-2.89271	0.00381936852437564	0.0288602630438779	TGFA	transforming growth factor alpha [Source:VGNC Symbol;Acc:VGNC:93928]	397484
3497	ENSSSCG00000008340	275.743986511051	-1.05553	0.167449395673651	-6.30359	2.90824005142394e-10	2.63853066583298e-08	ANTXR1	ANTXR cell adhesion molecule 1 [Source:VGNC Symbol;Acc:VGNC:85364]	100513853
3535	ENSSSCG00000008421	8.03651906481795	-3.69916	1.3078832382977	-2.82836	0.00467873527936408	0.0340145595556842	LHCGR	luteinizing hormone/choriogonadotropin receptor [Source:VGNC Symbol;Acc:VGNC:110284]	407247
3602	ENSSSCG00000008545	17.5476585322668	-2.14198	0.701724169746799	-3.05245	0.00226981381370879	0.0195741886565017	ZNF512	zinc finger protein 512 [Source:VGNC Symbol;Acc:VGNC:95254]	100521129
3633	ENSSSCG00000008601	369.706285771668	-1.61174	0.157242372126825	-10.25	1.18298228841989e-24	6.02683976631149e-22	SDC1	syndecan 1 [Source:VGNC Symbol;Acc:VGNC:92654]	100519770
3656	ENSSSCG00000008645	35.7713303309493	-1.73155	0.482428734787379	-3.58923	0.000331660839369999	0.00423643151233848	ID2	inhibitor of DNA binding 2 [Source:NCBI gene (formerly Entrezgene);Acc:654298]	654298
3681	ENSSSCG00000008701	82.7198898480352	-1.84521	0.319899623552335	-5.76809	8.01762037617614e-09	5.13050239144102e-07	LRPAP1	LDL receptor related protein associated protein 1 [Source:NCBI gene (formerly Entrezgene);Acc:399654]	399654
3683	ENSSSCG00000008710	10.6057390304266	-2.80454	1.03011442023417	-2.72255	0.00647806064594172	0.0428827542809316	JAKMIP1	janus kinase and microtubule interacting protein 1 [Source:VGNC Symbol;Acc:VGNC:89273]	100520203
3703	ENSSSCG00000008765	16.8283779223928	-7.27649	1.5544618932606	-4.68103	2.85430986820198e-06	8.42053196307425e-05	PCDH7	protocadherin 7 [Source:NCBI gene (formerly Entrezgene);Acc:100520035]	100520035
3719	ENSSSCG00000008812	2771.56314085091	0.589052264790117	0.070270890297202	8.38259288161561	5.1774308813896e-17	1.27000461953494e-14	ATP10D	ATPase phospholipid transporting 10D (putative) [Source:VGNC Symbol;Acc:VGNC:98913]	100520087
3720	ENSSSCG00000008813	144.660812830403	-0.839199	0.242596771960575	-3.45923	0.000541713838608659	0.00627781409117262	CORIN	corin, serine peptidase [Source:VGNC Symbol;Acc:VGNC:86911]	100738048
3736	ENSSSCG00000008842	281.903877102688	-0.722892	0.167432530188094	-4.31751	1.57799217952574e-05	0.000356083209710356	KIT	KIT proto-oncogene, receptor tyrosine kinase [Source:NCBI gene (formerly Entrezgene);Acc:396810]	396810
3779	ENSSSCG00000008979	871.186492703612	0.840487954438464	0.112660765199459	7.4603430302504	8.62975096428426e-14	1.46550873426807e-11	NUP54	nucleoporin 54 [Source:VGNC Symbol;Acc:VGNC:98950]	100512118
3793	ENSSSCG00000009011	24.4078014950009	-2.77027	0.645232052017242	-4.29344	1.75922657310747e-05	0.00038902696473091	FHDC1	FH2 domain containing 1 [Source:VGNC Symbol;Acc:VGNC:88126]	100627497
3813	ENSSSCG00000009053	6.51216702952418	-5.91025	1.72928263691507	-3.41775	0.000631421490539096	0.00706402792540614	RNF150	ring finger protein 150 [Source:VGNC Symbol;Acc:VGNC:98293]	100624789
3834	ENSSSCG00000009097	379.901577288984	-0.843323	0.16615102457234	-5.07564	3.86195895095846e-07	1.50443148599317e-05	ANXA5	annexin A5 [Source:VGNC Symbol;Acc:VGNC:85370]	100521982
3835	ENSSSCG00000009098	57.6214881105225	-1.55283	0.370347010248913	-4.19291	2.75395479745257e-05	0.000568206935312411	QRFPR	pyroglutamylated RFamide peptide receptor [Source:VGNC Symbol;Acc:VGNC:92029]	100522335
3857	ENSSSCG00000009146	120.494809601016	-1.14957	0.248684088169962	-4.62261	3.78936608637347e-06	0.000107252015342101	RPL34	ribosomal protein L34 [Source:VGNC Symbol;Acc:VGNC:98957]	100517840
3861	ENSSSCG00000009152	60.4429527590413	-0.9723	0.350244953773393	-2.77606	0.00550226388730009	0.0383392885066686	SGMS2	sphingomyelin synthase 2 [Source:VGNC Symbol;Acc:VGNC:92795]	100518796
3889	ENSSSCG00000009217	20.8141387387312	-1.75407	0.642304026576359	-2.7309	0.00631612447959179	0.04218553840994	PKD2	polycystin 2, transient receptor potential cation channel [Source:VGNC Symbol;Acc:VGNC:91472]	641309
3923	ENSSSCG00000009303	160.293815916313	-0.953056	0.225826944826451	-4.22029	2.43984579560536e-05	0.000512987260453788	RPL21	ribosomal protein L21 [Source:HGNC Symbol;Acc:HGNC:10313]	100736809
3951	ENSSSCG00000009361	66.7070463054255	-1.71766	0.349521069767498	-4.91433	8.90861783125233e-07	3.08909821447038e-05	POSTN	periostin [Source:VGNC Symbol;Acc:VGNC:91670]	100152401
3956	ENSSSCG00000009370	271.099608551329	-0.702526	0.171369937299856	-4.09947	4.14096244893273e-05	0.000794944762298014	FOXO1	forkhead box O1 [Source:NCBI gene (formerly Entrezgene);Acc:397077]	397077
3989	ENSSSCG00000009434	39.3878077507408	-2.29973	0.474617105676098	-4.84544	1.26332138300575e-06	4.15234616359655e-05	RGCC	regulator of cell cycle [Source:VGNC Symbol;Acc:VGNC:92251]	100625944
3990	ENSSSCG00000009435	173.984898380848	0.586622440147751	0.198648920310053	2.95306130651073	0.00314639469082109	0.0249862974068442	NA	N-alpha-acetyltransferase 16, NatA auxiliary subunit [Source:VGNC Symbol;Acc:VGNC:96748]	NA
3994	ENSSSCG00000009446	38.7067389673805	-1.6901	0.482667682012021	-3.50159	0.00046249311690961	0.00553904505116157	PCDH17	protocadherin 17 [Source:VGNC Symbol;Acc:VGNC:91214]	100157362
3997	ENSSSCG00000009457	44.6877485778438	-1.1849	0.431369815196335	-2.74683	0.00601741745530579	0.0407498525628735	DACH1	dachshund family transcription factor 1 [Source:VGNC Symbol;Acc:VGNC:87146]	100156238
3999	ENSSSCG00000009464	275.317592290312	-1.02946	0.180609490311689	-5.69995	1.19844926096086e-08	7.21575405031251e-07	TBC1D4	TBC1 domain family member 4 [Source:HGNC Symbol;Acc:HGNC:19165]	100523015
4008	ENSSSCG00000009482	37.0431961369051	-2.8561	0.540988371845424	-5.27941	1.29598096790954e-07	5.83896731324141e-06	SPRY2	sprouty RTK signaling antagonist 2 [Source:VGNC Symbol;Acc:VGNC:93425]	100157266
4039	ENSSSCG00000009535	49.5767558271166	-2.83733	0.460441386943411	-6.16219	7.17450682401824e-10	5.97695077930475e-08	EFNB2	ephrin B2 [Source:NCBI gene (formerly Entrezgene);Acc:100135673]	100135673
4044	ENSSSCG00000009545	699.168761985835	-1.39067	0.146580955553901	-9.48741	2.36851511497034e-21	9.22745623908739e-19	COL4A2	collagen type IV alpha 2 chain [Source:VGNC Symbol;Acc:VGNC:86875]	100153454
4056	ENSSSCG00000009568	131.363480382281	0.709677189956817	0.235861432196337	3.00887340226978	0.00262218355470702	0.0218449329343705	ZMYM5	zinc finger MYM-type containing 5 [Source:VGNC Symbol;Acc:VGNC:95184]	100520328
4070	ENSSSCG00000009614	28.3112717839048	-2.04682	0.570671319223256	-3.58669	0.000334904895726221	0.00426143155503316	FHIP2B	FHF complex subunit HOOK interacting protein 2B [Source:VGNC Symbol;Acc:VGNC:87915]	100155695
4072	ENSSSCG00000009620	364.905980859367	-1.52882	0.156431690051441	-9.77305	1.46955398814351e-22	6.27926197643513e-20	BMP1	bone morphotic protein 1 [Source:VGNC Symbol;Acc:VGNC:85838]	100156461
4092	ENSSSCG00000009668	95.3054290715711	-2.96079	0.347760169395558	-8.51387	1.68220634409862e-17	4.64218859040216e-15	CLU	clusterin [Source:VGNC Symbol;Acc:VGNC:86790]	397025
4127	ENSSSCG00000009745	19.9813180296014	1.69860767654708	0.608654483346007	2.79075850589186	0.00525846902704476	0.0369836415819657	ADGRD1	adhesion G protein-coupled receptor D1 [Source:VGNC Symbol;Acc:VGNC:107245]	100736874
4133	ENSSSCG00000009758	124.091660621758	-1.06722	0.257315348445285	-4.1475	3.36120352513732e-05	0.000675607009013185	DHX37	DEAH-box helicase 37 [Source:VGNC Symbol;Acc:VGNC:87293]	100520983
4134	ENSSSCG00000009759	151.55059201496	-3.20256	0.296298667753203	-10.8086	3.13551041140745e-27	1.97776051950015e-24	SCARB1	scavenger receptor class B member 1 [Source:NCBI gene (formerly Entrezgene);Acc:397018]	397018
4143	ENSSSCG00000009772	63.1334359775711	-1.53014	0.365275335371409	-4.18899	2.80197583738436e-05	0.000577215737822601	TMED2	transmembrane p24 trafficking protein 2 [Source:VGNC Symbol;Acc:VGNC:111151]	100625917
4183	ENSSSCG00000009832	61.2030158495038	-1.02673	0.359913439686022	-2.85271	0.004334818374623	0.0318817346975326	PHETA1	PH domain containing endocytic trafficking adaptor 1 [Source:VGNC Symbol;Acc:VGNC:91373]	100156507
4194	ENSSSCG00000009851	134.555044541164	-0.8742	0.236231723999923	-3.7006	0.000215087793607675	0.00306349775712609	NA	phosphatidylethanolamine binding protein 1 [Source:VGNC Symbol;Acc:VGNC:111125]	100518336
4209	ENSSSCG00000009872	32.2029283694474	-1.63346	0.495166514417405	-3.29882	0.000970935188540706	0.00999301282627054	PLBD2	phospholipase B domain containing 2 [Source:VGNC Symbol;Acc:VGNC:91514]	100156824
4219	ENSSSCG00000009889	346.33091452656	-0.930287	0.155073842707664	-5.99899	1.98544524316109e-09	1.5114487178685e-07	ALDH2	aldehyde dehydrogenase 2 family member [Source:NCBI gene (formerly Entrezgene);Acc:733685]	733685
4250	ENSSSCG00000009944	116.76335880323	-1.21293	0.254075308074012	-4.77389	1.80698832980386e-06	5.65847929470022e-05	CORO1C	coronin 1C [Source:VGNC Symbol;Acc:VGNC:86914]	100156622
4281	ENSSSCG00000010003	4.78883970154765	-5.46423	1.80781553890928	-3.02256	0.00250646235426378	0.0211334184243018	NA	NA	NA
4285	ENSSSCG00000010011	25.0308027305967	-1.5029	0.559095686809845	-2.68808	0.00718637576730505	0.0460972074642725	TCN2	transcobalamin 2 [Source:VGNC Symbol;Acc:VGNC:93830]	100152846
4292	ENSSSCG00000010026	27.7745325941851	-1.60419	0.538485166378701	-2.97908	0.0028911833795362	0.0234766172425729	PIK3IP1	phosphoinositide-3-kinase interacting protein 1 [Source:VGNC Symbol;Acc:VGNC:91444]	100155147
4312	ENSSSCG00000010067	118.85	-0.933631	0.259192918010497	-3.60207	0.000315691228617209	0.0040756783764752	MIF	macrophage migration inhibitory factor [Source:NCBI gene (formerly Entrezgene);Acc:397412]	397412
4314	ENSSSCG00000010071	27.4751786975023	-1.76102	0.608624699609257	-2.89345	0.00381035269066346	0.0288246326330829	MMP11	matrix metallopeptidase 11 [Source:VGNC Symbol;Acc:VGNC:90267]	100153503
4318	ENSSSCG00000010079	18.6822216367323	-1.89191	0.669166152490638	-2.82727	0.00469464661630238	0.0340928119953626	PPM1F	protein phosphatase, Mg2+/Mn2+ dependent 1F [Source:VGNC Symbol;Acc:VGNC:91706]	100152687
4344	ENSSSCG00000010133	22.7863220326183	-4.17379	0.903650936778609	-4.61881	3.85950733327176e-06	0.000109004337178076	ARVCF	ARVCF delta catenin family member [Source:VGNC Symbol;Acc:VGNC:85555]	100157919
4374	ENSSSCG00000010181	25.1122339063432	-1.55196	0.570648141114048	-2.71965	0.0065351141957627	0.0431956699785792	C1orf198	chromosome 14 C1orf198 homolog [Source:VGNC Symbol;Acc:VGNC:85947]	100155899
4393	ENSSSCG00000010219	138.695051406681	-0.811682	0.256929548548322	-3.15916	0.00158224600629201	0.0147179990163932	ARID5B	AT-rich interaction domain 5B [Source:VGNC Symbol;Acc:VGNC:85511]	100622249
4405	ENSSSCG00000010246	306.361991996619	0.605125315099405	0.172102503133627	3.51607503715133	0.000437977181735005	0.00531754880775607	DDX50	DExD-box helicase 50 [Source:VGNC Symbol;Acc:VGNC:87227]	100519874
4410	ENSSSCG00000010252	35.287006368448	-1.48518	0.492966219763759	-3.01273	0.0025890672973363	0.0216370885933859	HKDC1	hexokinase domain containing 1 [Source:VGNC Symbol;Acc:VGNC:88894]	100153520
4411	ENSSSCG00000010253	184.283088173711	-1.56674	0.236785288184877	-6.6167	3.67296299355585e-11	4.15829639424281e-09	HK1	hexokinase 1 [Source:NCBI gene (formerly Entrezgene);Acc:100152344]	100152344
4416	ENSSSCG00000010267	4.39805367734391	-5.34123	1.89655974435857	-2.81627	0.00485841421193055	0.0350857945254828	LRRC20	leucine rich repeat containing 20 [Source:VGNC Symbol;Acc:VGNC:89830]	100151944
4429	ENSSSCG00000010292	139.040652142902	-0.812215	0.256957379618987	-3.16089	0.00157285370432251	0.0146512096817553	P4HA1	prolyl 4-hydroxylase subunit alpha 1 [Source:VGNC Symbol;Acc:VGNC:91132]	100037299
4447	ENSSSCG00000010320	154.488740012902	-0.839175	0.234487635480553	-3.57876	0.000345230342167295	0.00437181750702484	VDAC2	voltage dependent anion channel 2 [Source:VGNC Symbol;Acc:VGNC:111154]	397659
4450	ENSSSCG00000010329	21.5714257287752	-2.56897	0.68044819121307	-3.7754	0.000159750184639768	0.0023937227892968	ZMIZ1	zinc finger MIZ-type containing 1 [Source:VGNC Symbol;Acc:VGNC:95178]	100153816
4468	ENSSSCG00000010385	64.9200213607764	-1.11712	0.350006913023156	-3.19171	0.00141431120451554	0.0135479638095183	VSTM4	V-set and transmembrane domain containing 4 [Source:VGNC Symbol;Acc:VGNC:94874]	100157009
4521	ENSSSCG00000010497	66.1241436492858	-1.26025	0.347410360133268	-3.62755	0.000286123707402089	0.00378620841982824	ENTPD1	ectonucleoside triphosphate diphosphohydrolase 1 [Source:VGNC Symbol;Acc:VGNC:97977]	397298
4528	ENSSSCG00000010513	243.963304481687	0.684536173658291	0.186690341912755	3.6666930203502	0.000245707467351779	0.00337968962880754	LCOR	ligand dependent nuclear receptor corepressor [Source:HGNC Symbol;Acc:HGNC:29503]	100627422
4530	ENSSSCG00000010517	102.324965739578	-1.58135	0.306898719851721	-5.15267	2.56804904060695e-07	1.06489827676484e-05	PGAM1	phosphoglycerate mutase 1 [Source:HGNC Symbol;Acc:HGNC:8888]	100154776
4631	ENSSSCG00000010703	133.166588042454	-2.08545	0.261848067160945	-7.96437	1.66068850385179e-15	3.54798063258401e-13	HTRA1	HtrA serine peptidase 1 [Source:VGNC Symbol;Acc:VGNC:107400]	100515628
4637	ENSSSCG00000010732	56.6376951831271	-1.40927	0.377091616302265	-3.73722	0.000186068061740331	0.00270770866291106	FAM53B	family with sequence similarity 53 member B [Source:VGNC Symbol;Acc:VGNC:87974]	100153610
4718	ENSSSCG00000010915	13.3468550408285	-3.38172	0.979932794202391	-3.45097	0.000558574566264636	0.00643868162135374	NAV1	neuron navigator 1 [Source:VGNC Symbol;Acc:VGNC:95725]	100525121
4719	ENSSSCG00000010922	14.774918840478	2.02051894129459	0.725600309855417	2.78461697693762	0.00535909866464204	0.0374995356111191	ELF3	E74 like ETS transcription factor 3 [Source:VGNC Symbol;Acc:VGNC:96271]	100524949
4720	ENSSSCG00000010923	490.127713239354	0.651924474988229	0.147497267478202	4.41990883040984	9.87425500237208e-06	0.000239989691305359	UBE2T	ubiquitin conjugating enzyme E2 T [Source:VGNC Symbol;Acc:VGNC:98392]	100525658
4723	ENSSSCG00000010928	82.0502296273383	-1.21902	0.309078434681636	-3.94404	8.01188158569692e-05	0.00136407947923061	KDM5B	lysine demethylase 5B [Source:VGNC Symbol;Acc:VGNC:95870]	102163404
4728	ENSSSCG00000010948	30.0862796227948	-2.45082	0.609102150872076	-4.02366	5.73003991162331e-05	0.00104258391029344	CTSL	cathepsin L [Source:HGNC Symbol;Acc:HGNC:2537]	100515919
4739	ENSSSCG00000010972	101.824970293015	-0.814114	0.293494350355527	-2.77387	0.0055394303733168	0.0384557190886602	DCTN3	dynactin subunit 3 [Source:VGNC Symbol;Acc:VGNC:96152]	100521815
4766	ENSSSCG00000011033	507.01270070987	-1.89246	0.15302233215383	-12.3672	3.9328638527374e-35	5.20947145933596e-32	VIM	vimentin [Source:VGNC Symbol;Acc:VGNC:95565]	100522394
4781	ENSSSCG00000011051	948.841214098249	0.636416429521678	0.105018466635435	6.06004305634132	1.36085115827007e-09	1.07296633585985e-07	HSPA14	heat shock protein family A (Hsp70) member 14 [Source:VGNC Symbol;Acc:VGNC:96675]	100510924
4782	ENSSSCG00000011056	74.2672722712719	-1.11014	0.330239350494396	-3.36162	0.00077486101790373	0.00841295823209246	FRMD4A	FERM domain containing 4A [Source:VGNC Symbol;Acc:VGNC:96088]	100737056
4803	ENSSSCG00000011101	601.982567826399	-0.664077	0.124003776905715	-5.3553	8.54169356226713e-08	4.11430083366511e-06	ITGB1	integrin subunit beta 1 [Source:VGNC Symbol;Acc:VGNC:96381]	397019
4827	ENSSSCG00000011147	1280.28762281588	-0.673507	0.0893938406399595	-7.53416	4.91493069329533e-14	8.56620683728815e-12	NA	aldo-keto reductase family 1, member C1 [Source:NCBI gene (formerly Entrezgene);Acc:733634]	733634
4837	ENSSSCG00000011169	10.0508647020015	-4.091	1.27980890895145	-3.19657	0.00139073451010989	0.0133781186063294	PRXL2C	peroxiredoxin like 2C [Source:VGNC Symbol;Acc:VGNC:95821]	100524271
4846	ENSSSCG00000011192	4.12298377171666	-5.25173	1.8975125994868	-2.76769	0.00564551243574469	0.0388873935121551	HACL1	2-hydroxyacyl-CoA lyase 1 [Source:VGNC Symbol;Acc:VGNC:88770]	100518218
4884	ENSSSCG00000011261	355.767475053261	0.731133510996941	0.161355965256469	4.53118364626206	5.8654121316823e-06	0.000155697893980489	WDR48	WD repeat domain 48 [Source:VGNC Symbol;Acc:VGNC:94925]	100518629
4885	ENSSSCG00000011263	8.63989370266147	-4.8583	1.62872443670047	-2.98289	0.00285544963524571	0.0232758682267475	TTC21A	tetratricopeptide repeat domain 21A [Source:VGNC Symbol;Acc:VGNC:94538]	100519110
4886	ENSSSCG00000011264	109.810276220024	-0.927609	0.265230594522032	-3.49737	0.000469874938086302	0.00559708941536974	CSRNP1	cysteine and serine rich nuclear protein 1 [Source:VGNC Symbol;Acc:VGNC:87046]	100519275
4902	ENSSSCG00000011300	69.2291935135917	-0.919425	0.328655470269671	-2.79754	0.00514941850164252	0.0364365371115154	EXOSC7	exosome component 7 [Source:NCBI gene (formerly Entrezgene);Acc:100511347]	100511347
4933	ENSSSCG00000011369	53.0930343026088	-0.989863	0.368568112846692	-2.6857	0.00723781967111786	0.0463150528326701	WDR6	WD repeat domain 6 [Source:VGNC Symbol;Acc:VGNC:94931]	100739175
4936	ENSSSCG00000011377	49.0223112108735	-2.42729	0.435702372849094	-5.57098	2.53313155201085e-08	1.44007985141355e-06	LAMB2	laminin subunit beta 2 [Source:VGNC Symbol;Acc:VGNC:89621]	101101688
4939	ENSSSCG00000011385	24.6440305267207	-1.78562	0.583174113615077	-3.06189	0.00219943691663587	0.0191179081371578	APEH	acylaminoacyl-peptide hydrolase [Source:VGNC Symbol;Acc:VGNC:85408]	396961
4942	ENSSSCG00000011389	68.1477339701048	-0.886323	0.333245230080655	-2.65967	0.00782168091067541	0.0491956245692339	AMIGO3	adhesion molecule with Ig like domain 3 [Source:HGNC Symbol;Acc:HGNC:24075]	NA
4952	ENSSSCG00000011407	34.5088250670166	-1.75564	0.542155572031494	-3.23826	0.00120261057539117	0.0118967734739593	RASSF1	Ras association domain family member 1 [Source:VGNC Symbol;Acc:VGNC:92122]	100516830
5027	ENSSSCG00000011543	58.1322626355685	-1.02273	0.357314705061646	-2.86227	0.00420616430626329	0.0311680086062492	LHFPL4	LHFPL tetraspan subfamily member 4 [Source:VGNC Symbol;Acc:VGNC:89707]	100157883
5060	ENSSSCG00000011596	44.6253255015217	-1.28893	0.43133593121134	-2.98822	0.00280605404608638	0.0229579937581595	NA	NA	NA
5092	ENSSSCG00000011643	42.3067718987044	-2.7105	0.487847887000427	-5.55603	2.75983602972767e-08	1.54248050842923e-06	AMOTL2	angiomotin like 2 [Source:VGNC Symbol;Acc:VGNC:85285]	100523696
5118	ENSSSCG00000011705	277.147801627799	0.652712720671025	0.169462615329645	3.85166202823758	0.000117318865755201	0.00185663762938278	COMMD2	COMM domain containing 2 [Source:VGNC Symbol;Acc:VGNC:86887]	100522759
5131	ENSSSCG00000011732	433.652833263019	0.586966468384443	0.155580915142573	3.77274081365669	0.000161463997826975	0.00241394143929584	TRIM59	tripartite motif containing 59 [Source:VGNC Symbol;Acc:VGNC:101498]	100152755
5139	ENSSSCG00000011747	205.963846890461	-1.81175	0.201425745606982	-8.99462	2.37053852997572e-19	7.65857399220936e-17	CLDN11	claudin 11 [Source:NCBI gene (formerly Entrezgene);Acc:100302016]	100302016
5140	ENSSSCG00000011750	122.788624484655	-1.86914	0.27172039490243	-6.87892	6.03094674593339e-12	8.06928490875088e-10	PLD1	phospholipase D1 [Source:VGNC Symbol;Acc:VGNC:91525]	100519446
5173	ENSSSCG00000011810	29.5902680405998	-1.62367	0.541357598765633	-2.99925	0.00270646011284184	0.0223511828954358	BCL6	BCL6 transcription repressor [Source:VGNC Symbol;Acc:VGNC:96565]	100156549
5181	ENSSSCG00000011826	15.8882226949883	-3.02209	0.88016719011256	-3.43354	0.000595764867721371	0.0067680115247318	TMEM44	transmembrane protein 44 [Source:VGNC Symbol;Acc:VGNC:94181]	100153715
5225	ENSSSCG00000011928	29.7675743567848	-2.98398	0.601256465035131	-4.96291	6.94434210573984e-07	2.4928118030523e-05	CCDC80	coiled-coil domain containing 80 [Source:VGNC Symbol;Acc:VGNC:86315]	100516578
5231	ENSSSCG00000011940	335.296993670172	0.646374588346459	0.152743604977918	4.23176203311362	2.31867657424781e-05	0.000490578375735672	DZIP3	DAZ interacting zinc finger protein 3 [Source:VGNC Symbol;Acc:VGNC:87512]	100154778
5250	ENSSSCG00000011972	158.798981827202	-2.25699	0.241447478235744	-9.34775	8.95282682996392e-21	3.38826126256292e-18	FILIP1L	filamin A interacting protein 1 like [Source:VGNC Symbol;Acc:VGNC:88140]	100157058
5258	ENSSSCG00000012001	298.107832149005	-1.10762	0.179516800227556	-6.17003	6.82788855231025e-10	5.77483671623537e-08	ROBO1	roundabout guidance receptor 1 [Source:HGNC Symbol;Acc:HGNC:10249]	100517310
5263	ENSSSCG00000012007	34.0524681474036	-2.20703	0.517134918810612	-4.2678	1.97408405679674e-05	0.000426569615274546	HSPA13	heat shock protein family A (Hsp70) member 13 [Source:VGNC Symbol;Acc:VGNC:108663]	100152073
5268	ENSSSCG00000012022	299.002861134587	-1.43091	0.180567371234002	-7.92451	2.29041858094906e-15	4.81569595607163e-13	APP	amyloid beta protein [Source:VGNC Symbol;Acc:VGNC:103902]	397663
5305	ENSSSCG00000012116	281.14158234492	0.682545543185074	0.167902587124749	4.06512820840548	4.80060650489257e-05	0.000899417733575771	NA	NA	NA
5310	ENSSSCG00000012123	292.462163887399	0.637133016518184	0.160886543338912	3.96013863742504	7.49062637924481e-05	0.00129845631905384	RAB9A	RAB9A, member RAS onco family [Source:VGNC Symbol;Acc:VGNC:98277]	100513057
5316	ENSSSCG00000012131	145.257642296845	0.9852050507111	0.241227547971326	4.08413159689459	4.42419545920165e-05	0.000835989915158132	MOSPD2	motile sperm domain containing 2 [Source:VGNC Symbol;Acc:VGNC:90314]	100153601
5380	ENSSSCG00000012277	480.360982346128	-0.83216	0.131627362325187	-6.32209	2.58055565575134e-10	2.37375279278349e-08	TIMP1	TIMP metallopeptidase inhibitor 1 [Source:NCBI gene (formerly Entrezgene);Acc:396862]	396862
5481	ENSSSCG00000012551	46.4189586423799	-1.42077	0.407493858642143	-3.48661	0.000489181429512245	0.00577513120794937	RNF128	ring finger protein 128 [Source:VGNC Symbol;Acc:VGNC:92354]	100515872
5489	ENSSSCG00000012572	182.245644791563	-2.10762	0.23424486327602	-8.99751	2.30905303760383e-19	7.64642913402508e-17	COL4A5	collagen type IV alpha 5 chain [Source:VGNC Symbol;Acc:VGNC:86876]	100737091
5492	ENSSSCG00000012581	677.193878862377	0.757597593901601	0.12527074629512	6.04768165200204	1.46944946430474e-09	1.15173536119411e-07	NXT2	nuclear transport factor 2 like export factor 2 [Source:VGNC Symbol;Acc:VGNC:91001]	100521422
5493	ENSSSCG00000012583	1144.90006729606	-1.40593	0.260880469584343	-5.38916	7.07873126570467e-08	3.56109131549907e-06	ACSL4	acyl-CoA synthetase long chain family member 4 [Source:VGNC Symbol;Acc:VGNC:85033]	448980
5505	ENSSSCG00000012613	335.177887767118	-0.779253	0.179222117140166	-4.34797	1.37402628343667e-05	0.000316527863485254	NKAP	NFKB activating protein [Source:VGNC Symbol;Acc:VGNC:90756]	100514505
5509	ENSSSCG00000012621	284.272	0.878774777430741	0.168422425312854	5.21768271534131	1.811754683291e-07	7.79172160223136e-06	UBE2A	ubiquitin conjugating enzyme E2 A [Source:VGNC Symbol;Acc:VGNC:94639]	100154142
5519	ENSSSCG00000012638	26.618353392794	-1.58242	0.533489063046637	-2.96618	0.00301525177558602	0.0241767705928646	GRIA3	glutamate ionotropic receptor AMPA type subunit 3 [Source:VGNC Symbol;Acc:VGNC:88672]	100519996
5522	ENSSSCG00000012649	42.7351780512571	-1.49426	0.472307574202654	-3.16375	0.0015575220885516	0.0145801679045615	SMARCA1	SWI/SNF related, matrix associated, actin dependent regulator of chromatin, subfamily a, member 1 [Source:VGNC Symbol;Acc:VGNC:93225]	100188905
5527	ENSSSCG00000012656	29.0875404730747	-1.54452	0.541891673778012	-2.85023	0.00436869436726715	0.0321130552657162	ELF4	E74 like ETS transcription factor 4 [Source:VGNC Symbol;Acc:VGNC:87643]	100523880
5549	ENSSSCG00000012717	58.4575564654979	1.2389632552748	0.349875970867849	3.54114988863515	0.000398387190209692	0.0049134420125862	NA	NA	NA
5555	ENSSSCG00000012741	23.4426898032091	-3.12147	0.736892121666974	-4.23599	2.27545801297502e-05	0.000483024308331204	MAMLD1	mastermind like domain containing 1 [Source:HGNC Symbol;Acc:HGNC:2568]	100517073
5561	ENSSSCG00000012758	163.036775764116	-0.804541	0.21963007345679	-3.66317	0.000249116758637619	0.00341763380834758	NSDHL	NAD(P) dependent steroid dehydrogenase-like [Source:NCBI gene (formerly Entrezgene);Acc:100157894]	100157894
5563	ENSSSCG00000012766	43.009965167517	-1.52846	0.509032537660614	-3.00268	0.00267612213190618	0.0221666404748454	BGN	biglycan [Source:VGNC Symbol;Acc:VGNC:85811]	397396
5566	ENSSSCG00000012771	104.786100700654	-0.868137	0.263943762122692	-3.2891	0.00100509098283461	0.0102727123137556	SLC6A8	solute carrier family 6 member 8 [Source:NCBI gene (formerly Entrezgene);Acc:100302506]	100302506
5569	ENSSSCG00000012779	27.2563482404802	-1.74793	0.548891450671847	-3.18447	0.00145017750986468	0.0138074766196384	ABCD1	ATP binding cassette subfamily D member 1 [Source:VGNC Symbol;Acc:VGNC:84961]	100519529
5588	ENSSSCG00000012840	65.1685088178568	-1.49058	0.347382812352873	-4.29089	1.77958241230822e-05	0.000392872477223911	CD151	CD151 molecule [Source:VGNC Symbol;Acc:VGNC:96613]	100511619
5590	ENSSSCG00000012842	199.002642761281	-1.03189	0.202503359429466	-5.09565	3.4754056695902e-07	1.37945596735175e-05	RPLP2	ribosomal protein lateral stalk subunit P2 [Source:NCBI gene (formerly Entrezgene);Acc:100513643]	100513643
5595	ENSSSCG00000012847	138.58432378589	-0.801601	0.234515863080672	-3.41811	0.000630572116842475	0.0070604888078575	TALDO1	transaldolase 1 [Source:NCBI gene (formerly Entrezgene);Acc:100514210]	100514210
5614	ENSSSCG00000012893	5.42220570343397	-5.64191	1.76647707542451	-3.19388	0.00140375042020493	0.0134642129370272	UNC93B1	unc-93 homolog B1, TLR signaling regulator [Source:VGNC Symbol;Acc:VGNC:94712]	100522238
5618	ENSSSCG00000012904	19.2439339984858	-2.14864	0.675675669010801	-3.17999	0.00147280222742299	0.0139547484295028	NA	NA	NA
5656	ENSSSCG00000012985	42.0123575811663	-1.89912	0.473828791306081	-4.00803	6.12286213616415e-05	0.00109303816517022	LTBP3	latent transforming growth factor beta binding protein 3 [Source:VGNC Symbol;Acc:VGNC:89887]	100517877
5693	ENSSSCG00000013061	36.5213856382477	-1.32597	0.486059363410199	-2.728	0.00637205359947474	0.0423290982841737	EML3	EMAP like 3 [Source:VGNC Symbol;Acc:VGNC:87684]	100515768
5694	ENSSSCG00000013062	64.2231811032597	-1.05496	0.345419950906333	-3.05415	0.00225698930591677	0.0195144127585989	MTA2	metastasis associated 1 family member 2 [Source:VGNC Symbol;Acc:VGNC:90435]	100515941
5696	ENSSSCG00000013064	319.766640131646	-0.982697	0.169201221803602	-5.80786	6.32757718164945e-09	4.19075436740643e-07	NA	eukaryotic translation elongation factor 1 gamma [Source:VGNC Symbol;Acc:VGNC:87555]	397022
5699	ENSSSCG00000013072	114.115941098692	-1.74205	0.267418150723166	-6.51434	7.3010060109656e-11	7.92697750993855e-09	FADS2	fatty acid desaturase 2 [Source:NCBI gene (formerly Entrezgene);Acc:444997]	444997
5707	ENSSSCG00000013087	20.2863571857523	-2.5943	0.708717661684301	-3.66055	0.000251674909296769	0.00344389033940599	TKFC	triokinase and FMN cyclase [Source:VGNC Symbol;Acc:VGNC:100872]	100520121
5712	ENSSSCG00000013113	57.4314644636727	-1.55601	0.378773016657633	-4.10802	3.99064600851611e-05	0.000770555350274116	TMEM132A	transmembrane protein 132A [Source:VGNC Symbol;Acc:VGNC:94080]	100511308
5750	ENSSSCG00000013260	92.8097116171907	-1.21479	0.304690405870731	-3.98697	6.69221725967014e-05	0.00118193479762121	MDK	midkine [Source:VGNC Symbol;Acc:VGNC:100167]	100359358
5756	ENSSSCG00000013269	87.9637971289887	-1.06482	0.294390944710778	-3.61704	0.000297989134566987	0.00391195646825997	MAPK8IP1	mitogen-activated protein kinase 8 interacting protein 1 [Source:VGNC Symbol;Acc:VGNC:90007]	100517574
5770	ENSSSCG00000013297	111.995638957111	-0.799035	0.271888140236117	-2.93884	0.00329446112960971	0.0258828185781792	CD44	CD44 molecule [Source:VGNC Symbol;Acc:VGNC:99614]	100525150
5786	ENSSSCG00000013316	18.0922506895844	-1.77799	0.6698447950885	-2.65433	0.00794672291627339	0.0498165128958624	WT1	WT1 transcription factor [Source:VGNC Symbol;Acc:VGNC:100884]	397338
5815	ENSSSCG00000013381	145.607664990914	-0.653382	0.226922360382643	-2.87932	0.00398534954610321	0.0298416846171188	RPS13	ribosomal protein S13 [Source:NCBI gene (formerly Entrezgene);Acc:100513520]	100513520
5829	ENSSSCG00000013400	99.4158084695324	-0.957156	0.290202891796588	-3.29823	0.000972961110127511	0.0100060891807058	NA	NA	NA
5830	ENSSSCG00000013401	537.162844542804	-1.53741	0.13090942862153	-11.7441	7.57658372118672e-32	7.71995599775687e-29	DKK3	dickkopf WNT signaling pathway inhibitor 3 [Source:VGNC Symbol;Acc:VGNC:87323]	664653
5835	ENSSSCG00000013408	92.935095620151	-2.04707	0.339741581484846	-6.02537	1.68720493262773e-09	1.30694248757818e-07	ADM	adrenomedullin [Source:NCBI gene (formerly Entrezgene);Acc:397195]	397195
5838	ENSSSCG00000013411	59.3679006428683	-1.82052	0.392509480292302	-4.63816	3.51523431138833e-06	0.000100567588960367	WEE1	WEE1 G2 checkpoint kinase [Source:VGNC Symbol;Acc:VGNC:104095]	100521487
5847	ENSSSCG00000013432	113.204771270459	-1.28775	0.277000699531562	-4.64892	3.33684789210897e-06	9.69295771466565e-05	MIDN	midnolin [Source:VGNC Symbol;Acc:VGNC:90216]	100512395
5852	ENSSSCG00000013437	133.223545956326	-0.858357	0.257448376690843	-3.3341	0.000855772395570189	0.00909782325276994	TCF3	transcription factor 3 [Source:VGNC Symbol;Acc:VGNC:93822]	100524070
5898	ENSSSCG00000013539	71.6946923629933	-2.29489	0.353925929368975	-6.48409	8.92689596344742e-11	9.47587349819287e-09	GTF2F1	ral transcription factor IIF subunit 1 [Source:VGNC Symbol;Acc:VGNC:88732]	100516955
5902	ENSSSCG00000013551	4.5955298008555	-5.40439	1.8501687788483	-2.92102	0.00348882578667423	0.0270885031478821	C3	complement C3 [Source:VGNC Symbol;Acc:VGNC:99600]	397072
5908	ENSSSCG00000013572	43.3641572389405	-1.40273	0.464573224734674	-3.0194	0.00253277903901349	0.0212824926101919	PNPLA6	patatin like phospholipase domain containing 6 [Source:VGNC Symbol;Acc:VGNC:91608]	100524423
5925	ENSSSCG00000013599	25.5872847486347	-2.1815	0.600606650704696	-3.63217	0.000281053024066354	0.00373777947468165	ANGPTL4	angiopoietin like 4 [Source:NCBI gene (formerly Entrezgene);Acc:397628]	397628
5926	ENSSSCG00000013600	129.850721929231	-0.634389	0.236849114318545	-2.67845	0.00739637758113614	0.0471474578631999	RAB11B	RAB11B, member RAS oncogene family [Source:NCBI gene (formerly Entrezgene);Acc:100513782]	100513782
5935	ENSSSCG00000013622	143.12411280702	-0.906981	0.23664241343195	-3.83271	0.000126740773958209	0.00197972675925759	TMEM205	transmembrane protein 205 [Source:VGNC Symbol;Acc:VGNC:94134]	100515771
5937	ENSSSCG00000013627	326.989571233137	-0.749349	0.154178235513678	-4.86028	1.17220921923945e-06	3.94088409087457e-05	PRKCSH	protein kinase C substrate 80K-H [Source:VGNC Symbol;Acc:VGNC:91810]	100516540
5946	ENSSSCG00000013639	122.149723951565	-1.03609	0.249018037441135	-4.16068	3.17294926458767e-05	0.000645605007046518	SLC44A2	solute carrier family 44 member 2 [Source:VGNC Symbol;Acc:VGNC:100862]	100524730
5962	ENSSSCG00000013720	31.3297621731133	-1.57089	0.524276676018941	-2.99629	0.00273284517492187	0.0225259907822123	MAN2B1	mannosidase alpha class 2B member 1 [Source:VGNC Symbol;Acc:VGNC:100165]	100518647
5967	ENSSSCG00000013727	52.8154672939531	-1.01006	0.372812194771398	-2.7093	0.00674252434138924	0.0441796508222422	TRIR	telomerase RNA component interacting RNase [Source:VGNC Symbol;Acc:VGNC:94440]	100520179
5979	ENSSSCG00000013746	1040.96491336136	-0.897762	0.101712202902749	-8.82649	1.08013683270751e-18	3.32732383396365e-16	CALR	calreticulin [Source:NCBI gene (formerly Entrezgene);Acc:100381266]	100381266
5981	ENSSSCG00000013751	67.4595324690732	-0.878654	0.329894933249893	-2.66343	0.0077347453814478	0.0488688264785417	NACC1	nucleus accumbens associated 1 [Source:VGNC Symbol;Acc:VGNC:90563]	100524850
5987	ENSSSCG00000013758	54.2517779554383	-1.25141	0.371729872811273	-3.36644	0.000761442750113804	0.00830813069852344	ZSWIM4	zinc finger SWIM-type containing 4 [Source:VGNC Symbol;Acc:VGNC:95333]	100510892
6009	ENSSSCG00000013849	362.880716361276	-0.885192	0.151563353786933	-5.84041	5.20730859800352e-09	3.53723126611049e-07	TPM4	tropomyosin 4 [Source:VGNC Symbol;Acc:VGNC:94339]	397608
6031	ENSSSCG00000013889	195.527264603959	-0.820662	0.211657463414698	-3.87731	0.000105616936461818	0.00171446316222211	NA	NA	100520891
6032	ENSSSCG00000013891	122.818954630659	-0.742823	0.253905391464898	-2.92559	0.00343804521825574	0.0268042065691674	CCDC124	coiled-coil domain containing 124 [Source:VGNC Symbol;Acc:VGNC:86251]	100518956
6044	ENSSSCG00000013919	23.4778971429291	-1.87858	0.597662407873086	-3.14322	0.00167101332816815	0.0153923800729592	HOMER3	homer scaffold protein 3 [Source:VGNC Symbol;Acc:VGNC:99759]	100526210
6081	ENSSSCG00000014036	209.755006864846	-0.607362	0.21164011911149	-2.86979	0.00410750776977171	0.0305491566077463	TMED9	transmembrane p24 trafficking protein 9 [Source:VGNC Symbol;Acc:VGNC:100875]	100511312
6110	ENSSSCG00000014080	497.502723458767	-0.883649	0.148148684518868	-5.96461	2.45215928635596e-09	1.78468691797094e-07	HMGCR	3-hydroxy-3-methylglutaryl-CoA reductase [Source:NCBI gene (formerly Entrezgene);Acc:100144446]	100144446
6113	ENSSSCG00000014083	1120.24731197013	0.638196641023515	0.111386603691156	5.72956369863881	1.00689274652886e-08	6.15324927383593e-07	ANKDD1B	ankyrin repeat and death domain containing 1B [Source:VGNC Symbol;Acc:VGNC:85312]	100518825
6119	ENSSSCG00000014094	131.218919382178	0.691272792630997	0.260477646388946	2.65386608875752	0.00795753995115713	0.0498607257299089	AGGF1	angiogenic factor with G-patch and FHA domains 1 [Source:VGNC Symbol;Acc:VGNC:96789]	100520064
6152	ENSSSCG00000014156	122.005936364034	-1.73634	0.274111903746303	-6.33443	2.38215515806495e-10	2.23507934583067e-08	ARRDC3	arrestin domain containing 3 [Source:VGNC Symbol;Acc:VGNC:85546]	100520233
6167	ENSSSCG00000014184	369.309947982286	-1.36287	0.160585964102294	-8.48686	2.12303524974817e-17	5.62434498363285e-15	PAM	peptidylglycine alpha-amidating monooxygenase [Source:VGNC Symbol;Acc:VGNC:91163]	100526040
6186	ENSSSCG00000014222	1298.08571571426	0.6348839952981	0.0848844474169771	7.47939127387336	7.46676565650854e-14	1.28447763488457e-11	NA	NA	NA
6188	ENSSSCG00000014224	168.503239976023	-0.9004	0.212073704315859	-4.2457	2.17916215989558e-05	0.000464817745088193	SEMA6A	semaphorin 6A [Source:VGNC Symbol;Acc:VGNC:92708]	100522008
6192	ENSSSCG00000014232	10.1581684020007	-6.54514	1.64293254151572	-3.98382	6.78170978630107e-05	0.00119296849706964	LOX	lysyl oxidase [Source:NCBI gene (formerly Entrezgene);Acc:100525278]	100525278
6197	ENSSSCG00000014242	56.1300131207034	-1.33972	0.382901989469191	-3.49887	0.000467233046008055	0.00557062909759019	NA	zinc finger protein 608 [Source:VGNC Symbol;Acc:VGNC:100889]	NA
6200	ENSSSCG00000014248	288.230929923679	0.658687059486252	0.170904056349665	3.85413356215838	0.0001161401851067	0.00184459579367308	LMNB1	lamin B1 [Source:VGNC Symbol;Acc:VGNC:89760]	100513342
6248	ENSSSCG00000014336	328.913197412157	-1.96917	0.191035731523783	-10.3078	6.49414404639668e-25	3.44085728154282e-22	EGR1	early growth response 1 [Source:VGNC Symbol;Acc:VGNC:87590]	100520726
6259	ENSSSCG00000014367	206.639604399964	-0.799386	0.202449698268704	-3.94857	7.86200035056106e-05	0.00134721936149459	SLC35A4	solute carrier family 35 member A4 [Source:VGNC Symbol;Acc:VGNC:93069]	396994
6320	ENSSSCG00000014624	22.6165131273553	-1.81352	0.606108191908543	-2.99207	0.00277097003304805	0.022741182811496	NA	NA	NA
6324	ENSSSCG00000014633	13.7470633367358	-2.45163	0.838842093793877	-2.92263	0.00347088632066453	0.0270125500608239	CAVIN3	caveolae associated protein 3 [Source:VGNC Symbol;Acc:VGNC:86218]	100513556
6357	ENSSSCG00000014853	136.129153813489	-0.738487	0.243042953470412	-3.0385	0.00237756304964451	0.0202789440795822	GDPD5	glycerophosphodiester phosphodiesterase domain containing 5 [Source:VGNC Symbol;Acc:VGNC:88409]	100627912
6361	ENSSSCG00000014871	53.7374001212786	-2.89611	0.471655956688442	-6.1403	8.2364753183239e-10	6.69327313291524e-08	TSKU	tsukushi, small leucine rich proteoglycan [Source:VGNC Symbol;Acc:VGNC:94495]	100522628
6378	ENSSSCG00000014899	175.599179063107	-1.1348	0.218602104616393	-5.19117	2.0897765039484e-07	8.87217293951941e-06	PRCP	prolylcarboxypeptidase [Source:VGNC Symbol;Acc:VGNC:91771]	100515678
6392	ENSSSCG00000014921	79.1650138520536	-2.17661	0.336401825445609	-6.47026	9.78374121200066e-11	1.00461578367566e-08	PRSS23	serine protease 23 [Source:VGNC Symbol;Acc:VGNC:91880]	100520683
6393	ENSSSCG00000014924	890.026726826528	-1.40544	0.108618622094245	-12.9392	2.70294625289581e-38	3.97813622953977e-35	CTSC	cathepsin C [Source:VGNC Symbol;Acc:VGNC:87075]	100522387
6397	ENSSSCG00000014935	4.53685690807933	-5.38897	1.85421226813875	-2.90634	0.0036568476353982	0.027870312875998	NA	NA	NA
6445	ENSSSCG00000015045	249.022841965043	-1.0994	0.19101486943313	-5.75559	8.63419742407176e-09	5.39474429619125e-07	NCAM1	neural cell adhesion molecule 1 [Source:VGNC Symbol;Acc:VGNC:108603]	100515564
6464	ENSSSCG00000015099	36.6908870712933	-1.30992	0.460890834810333	-2.84214	0.00448117280713926	0.0327761540603902	BCL9L	BCL9 like [Source:VGNC Symbol;Acc:VGNC:96568]	100515846
6480	ENSSSCG00000015125	62.6612909870842	-1.64127	0.381955556932772	-4.29701	1.73115539016625e-05	0.000383872032710714	NECTIN1	nectin cell adhesion molecule 1 [Source:VGNC Symbol;Acc:VGNC:108604]	397247
6504	ENSSSCG00000015227	87.5608087672101	-0.91719	0.299856772306143	-3.05876	0.00222254411918455	0.0192539605091696	SRPRA	SRP receptor subunit alpha [Source:VGNC Symbol;Acc:VGNC:93465]	100513370
6513	ENSSSCG00000015244	276.278936029211	-0.647812	0.180227296443241	-3.59442	0.000325116180108692	0.00416891473544989	APLP2	amyloid beta like protein 2 [Source:VGNC Symbol;Acc:VGNC:85414]	100126835
6552	ENSSSCG00000015327	414.204743107527	0.70102270811947	0.150041446711754	4.67219374034837	2.9799966351673e-06	8.77178565098357e-05	CASD1	CAS1 domain containing 1 [Source:VGNC Symbol;Acc:VGNC:86199]	100521674
6560	ENSSSCG00000015337	34.540001870401	-1.94931	0.513571243735268	-3.79559	0.000147293348853966	0.00224258356197659	NA	NA	NA
6568	ENSSSCG00000015356	303.692681865638	0.700511603255683	0.16149566173545	4.33764966642391	1.44014464572098e-05	0.000330037300643946	AGMO	alkylglycerol monooxygenase [Source:VGNC Symbol;Acc:VGNC:85182]	100513371
6600	ENSSSCG00000015414	9.5514569854486	-4.97399	1.61479304627295	-3.08026	0.0020681846970365	0.0182512821432015	FAM185A	family with sequence similarity 185 member A [Source:VGNC Symbol;Acc:VGNC:87939]	100512804
6661	ENSSSCG00000015541	77.1071137619706	-2.77562	0.362710724343344	-7.65244	1.97198467429433e-14	3.62790402718093e-12	IER5	immediate early response 5 [Source:NCBI gene (formerly Entrezgene);Acc:100511095]	100511095
6669	ENSSSCG00000015556	17.2327758066801	-4.22474	1.0052385219946	-4.20273	2.63718920531136e-05	0.000546669925094747	LAMC2	laminin subunit gamma 2 [Source:VGNC Symbol;Acc:VGNC:89625]	100624264
6683	ENSSSCG00000015579	55.0502500730102	-2.29407	0.413247822744236	-5.55132	2.83520034114279e-08	1.57794385373015e-06	PTGS2	prostaglandin-endoperoxide synthase 2 [Source:NCBI gene (formerly Entrezgene);Acc:397590]	397590
6693	ENSSSCG00000015595	142.268013708226	-2.82058	0.28079035210327	-10.0451	9.65099603373903e-24	4.40817563665197e-21	ATF3	activating transcription factor 3 [Source:VGNC Symbol;Acc:VGNC:85606]	100738612
6727	ENSSSCG00000015694	71.0042892779652	1.03966715916623	0.360100562895066	2.88715782837917	0.00388739176821364	0.0292736733153825	ZRANB3	zinc finger RANBP2-type containing 3 [Source:VGNC Symbol;Acc:VGNC:96073]	100157618
6728	ENSSSCG00000015695	818.673182239215	0.693721081075246	0.120461369497198	5.75886762678204	8.46800741636169e-09	5.36685293000607e-07	RAB3GAP1	RAB3 GTPase activating protein catalytic subunit 1 [Source:VGNC Symbol;Acc:VGNC:98267]	100152771
6756	ENSSSCG00000015769	31.2286488595446	-2.43892	0.587155296583919	-4.15379	3.27018508187621e-05	0.000663351785521169	SPCS3	signal peptidase complex subunit 3 [Source:VGNC Symbol;Acc:VGNC:96119]	100526140
6768	ENSSSCG00000015785	655.205912059391	0.667366576118684	0.111424580276682	5.98940175014816	2.10614316712935e-09	1.58511206771564e-07	CENPU	centromere protein U [Source:VGNC Symbol;Acc:VGNC:95965]	100515416
6800	ENSSSCG00000015850	192.378171464577	-2.47309	0.229127758017264	-10.7935	3.69493489151026e-27	2.22468670786113e-24	DUSP4	dual specificity phosphatase 4 [Source:VGNC Symbol;Acc:VGNC:96248]	100514374
6828	ENSSSCG00000015901	54.3563359162489	-1.09388	0.395793051338251	-2.76377	0.00571370062856916	0.0392447131525395	GRB14	growth factor receptor bound protein 14 [Source:VGNC Symbol;Acc:VGNC:96336]	100514075
6857	ENSSSCG00000015963	68.638276379408	0.907629530127183	0.320220899222631	2.83438567667054	0.00459138827222018	0.0334713973879078	OLA1	Obg like ATPase 1 [Source:VGNC Symbol;Acc:VGNC:96188]	100155803
6887	ENSSSCG00000016035	69.7845564183795	-1.51503	0.353560277182842	-4.28507	1.82683433740089e-05	0.000400512761423446	COL5A2	collagen type V alpha 2 chain [Source:VGNC Symbol;Acc:VGNC:95981]	397532
6889	ENSSSCG00000016041	26.5337567771562	-2.35149	0.594506455242984	-3.95537	7.64160239528363e-05	0.00132141860741419	ASNSD1	asparagine synthetase domain containing 1 [Source:VGNC Symbol;Acc:VGNC:108506]	100513955
6892	ENSSSCG00000016045	550.26576177543	0.61526681095885	0.153363065675628	4.01183171611981	6.0249443451498e-05	0.00108285499044578	PMS1	PMS1 homolog 1, mismatch repair system component [Source:VGNC Symbol;Acc:VGNC:98205]	100513383
6919	ENSSSCG00000016090	28.2426004990522	-1.57232	0.573942585898789	-2.73951	0.00615299181878685	0.0414349413480684	SPATS2L	spermatosis associated serine rich 2 like [Source:VGNC Symbol;Acc:VGNC:96047]	100415809
6951	ENSSSCG00000016140	111.613555724949	-1.17975	0.261214524397596	-4.5164	6.29011355284395e-06	0.000164661747274646	FZD5	frizzled class receptor 5 [Source:VGNC Symbol;Acc:VGNC:96309]	100519058
6966	ENSSSCG00000016174	252.575920784965	-1.76601	0.19205011157228	-9.19554	3.73103790923671e-20	1.30056126699341e-17	FN1	fibronectin 1 [Source:VGNC Symbol;Acc:VGNC:96305]	397620
7008	ENSSSCG00000016267	535.501458808786	-1.65359	0.146117534234948	-11.3168	1.08318243917824e-29	8.96739661834686e-27	ITM2C	integral membrane protein 2C [Source:NCBI gene (formerly Entrezgene);Acc:100144481]	100144481
7009	ENSSSCG00000016270	10.7326205850748	-6.62942	1.61861234824024	-4.09574	4.20818347557592e-05	0.00080551442655316	C2orf72	chromosome 15 C2orf72 homolog [Source:VGNC Symbol;Acc:VGNC:96157]	100736598
7038	ENSSSCG00000016364	220.520905528876	-1.54933	0.196456351607995	-7.88637	3.11091364053796e-15	6.24350940644937e-13	GPC1	glypican 1 [Source:VGNC Symbol;Acc:VGNC:96329]	100525965
7046	ENSSSCG00000016379	353.824087244633	-0.877	0.147756233301824	-5.93545	2.93038573489211e-09	2.10955920893374e-07	HDLBP	high density lipoprotein binding protein [Source:HGNC Symbol;Acc:HGNC:4857]	100233187
7082	ENSSSCG00000016461	144.008958538683	-0.899999	0.227054196173356	-3.96381	7.3763577962743e-05	0.00128562151801907	ZYX	zyxin [Source:VGNC Symbol;Acc:VGNC:95346]	100524720
7107	ENSSSCG00000016512	41.3218916835552	-1.12173	0.417513158371635	-2.68669	0.0072164135892895	0.0462227342377799	ZC3HAV1	zinc finger CCCH-type containing, antiviral 1 [Source:VGNC Symbol;Acc:VGNC:95102]	100415778
7159	ENSSSCG00000016626	151.97702988273	0.620800801665603	0.231387994836899	2.68294300273959	0.00729774267518381	0.0466092614487741	CFTR	CF transmembrane conductance regulator [Source:VGNC Symbol;Acc:VGNC:97927]	403154
7181	ENSSSCG00000016677	115.421862352645	-0.958933	0.278189504089346	-3.44705	0.000566745321038742	0.00650529334703568	GARS1	glycyl-tRNA synthetase 1 [Source:VGNC Symbol;Acc:VGNC:88352]	100512260
7187	ENSSSCG00000016686	147.221059650752	-2.14667	0.253857368515428	-8.45622	2.76181764544927e-17	7.03519933300405e-15	PRR15	proline rich 15 [Source:VGNC Symbol;Acc:VGNC:91854]	100513831
7199	ENSSSCG00000016711	248.511177712598	0.595882933947966	0.172893802129005	3.44652570890509	0.000567844533273099	0.00651226726210863	NA	NA	100622432
7206	ENSSSCG00000016721	67.6157540513137	-0.929389	0.330245942370426	-2.81423	0.0048893723148273	0.0352173059718338	DBNL	drebrin like [Source:VGNC Symbol;Acc:VGNC:87166]	100524413
7208	ENSSSCG00000016725	39.2055314001183	-2.03625	0.462077638505108	-4.40672	1.04945563757518e-05	0.000250470078834609	TNS3	tensin 3 [Source:VGNC Symbol;Acc:VGNC:94296]	100524966
7215	ENSSSCG00000016743	104.086088864924	-0.803814	0.264740807209756	-3.03623	0.00239555122536497	0.0203798789538756	OGDH	oxoglutarate dehydrogenase [Source:VGNC Symbol;Acc:VGNC:98168]	100515636
7217	ENSSSCG00000016745	31.110908577357	-1.45213	0.489433353394363	-2.96696	0.00300761034507959	0.0241301069842061	DDX56	DEAD-box helicase 56 [Source:NCBI gene (formerly Entrezgene);Acc:100513388]	100513388
7218	ENSSSCG00000016747	232.450267626743	-0.646214	0.188720415320984	-3.42418	0.000616646437468772	0.00695539776720129	NUDCD3	NudC domain containing 3 [Source:VGNC Symbol;Acc:VGNC:90951]	100513575
7239	ENSSSCG00000016792	93.4366688661122	-0.861593	0.275345060539438	-3.12914	0.00175319359848839	0.0160267787478104	RETREG1	reticulophagy regulator 1 [Source:VGNC Symbol;Acc:VGNC:92223]	100625174
7253	ENSSSCG00000016827	227.486794100991	0.606925683063783	0.182389482460839	3.32763531578142	0.000875864409937183	0.00925175436525353	BRIX1	biogenesis of ribosomes BRX1 [Source:NCBI gene (formerly Entrezgene);Acc:100513502]	100513502
7268	ENSSSCG00000016857	78.3894528517622	-1.56485	0.316536713190888	-4.94365	7.66745953126906e-07	2.71559275270561e-05	DAB2	DAB adaptor protein 2 [Source:VGNC Symbol;Acc:VGNC:87144]	100519746
7279	ENSSSCG00000016883	178.532269287749	0.630340571332582	0.198789997419662	3.17088676248575	0.00151974372983654	0.0142769684010035	ISL1	ISL LIM homeobox 1 [Source:VGNC Symbol;Acc:VGNC:89225]	100511417
7284	ENSSSCG00000016892	154.134930944374	-0.67335	0.226036824792999	-2.97894	0.00289248371884938	0.0234766172425729	FST	follistatin [Source:NCBI gene (formerly Entrezgene);Acc:445002]	445002
7301	ENSSSCG00000016925	108.731637593551	-0.852721	0.259944952785757	-3.28039	0.00103664118206174	0.0104979733162001	PLK2	polo like kinase 2 [Source:VGNC Symbol;Acc:VGNC:91563]	397251
7304	ENSSSCG00000016932	124.435281562094	1.13547589565928	0.288546948923243	3.93515128091454	8.31443073703446e-05	0.00140655107972872	NA	NA	NA
7333	ENSSSCG00000016988	43.3054734025995	-1.67389	0.454956923702497	-3.67923	0.000233938179726606	0.00325156886532909	ERGIC1	endoplasmic reticulum-golgi intermediate compartment 1 [Source:VGNC Symbol;Acc:VGNC:87770]	100523931
7371	ENSSSCG00000017072	53.044646650101	-1.17689	0.37464914144515	-3.14132	0.00168187100873781	0.0154451518813551	GALNT10	polypeptide N-acetylgalactosaminyltransferase 10 [Source:VGNC Symbol;Acc:VGNC:88327]	100511419
7373	ENSSSCG00000017082	540.955238273101	-2.18979	0.15010414281968	-14.5884	3.32671142620827e-48	2.20328097757774e-44	SPARC	secreted protein acidic and cysteine rich [Source:NCBI gene (formerly Entrezgene);Acc:595124]	595124
7376	ENSSSCG00000017089	52.3598211605031	-1.4268	0.383736939642317	-3.71819	0.000200659282390238	0.00287966723135547	ANXA6	annexin A6 [Source:VGNC Symbol;Acc:VGNC:85371]	100515934
7377	ENSSSCG00000017091	43.9844416831528	-1.48353	0.444965214448272	-3.33403	0.000855960347941057	0.00909782325276994	TNIP1	TNFAIP3 interacting protein 1 [Source:VGNC Symbol;Acc:VGNC:94275]	100271903
7379	ENSSSCG00000017095	38.0514891234415	-3.02956	0.569562525830835	-5.3191	1.04279690144254e-07	4.81285287683202e-06	SEMA5A	semaphorin 5A [Source:VGNC Symbol;Acc:VGNC:92706]	100737194
7398	ENSSSCG00000017134	47.0048811774381	-1.1184	0.414859032930434	-2.69586	0.00702079270509884	0.0452542190616736	FN3KRP	fructosamine 3 kinase related protein [Source:VGNC Symbol;Acc:VGNC:88177]	100523691
7402	ENSSSCG00000017140	43.5696582510062	-1.52429	0.478152699602676	-3.18788	0.00143322040866055	0.0136677016077161	CHMP6	charged multivesicular body protein 6 [Source:VGNC Symbol;Acc:VGNC:86653]	100512857
7413	ENSSSCG00000017159	8.09102573477469	-3.70723	1.36146085645127	-2.72298	0.00646967893270604	0.0428486835713121	NA	TBC1 domain family member 16 [Source:VGNC Symbol;Acc:VGNC:93765]	NA
7418	ENSSSCG00000017168	89.4429890404889	-0.973661	0.309296484786026	-3.14798	0.00164400211718578	0.0152034661357747	SEPTIN9	septin 9 [Source:VGNC Symbol;Acc:VGNC:92726]	100621037
7422	ENSSSCG00000017178	78.4391903401104	-1.70163	0.329669854791411	-5.16162	2.44820379685349e-07	1.02623124978232e-05	SPHK1	sphingosine kinase 1 [Source:VGNC Symbol;Acc:VGNC:93404]	100519210
7433	ENSSSCG00000017197	30.7490517040897	-1.34874	0.499672493654188	-2.69925	0.00694957917741796	0.0449821349086284	FBF1	Fas binding factor 1 [Source:VGNC Symbol;Acc:VGNC:98992]	100520801
7441	ENSSSCG00000017205	185.286752318287	-0.956681	0.24414331801489	-3.91852	8.90939499773141e-05	0.00148302904849865	SAP30BP	SAP30 binding protein [Source:VGNC Symbol;Acc:VGNC:92576]	100523815
7454	ENSSSCG00000017227	46.7480233041643	-1.52277	0.4122846097996	-3.69349	0.000221195690237357	0.00313029712914961	FDXR	ferredoxin reductase [Source:VGNC Symbol;Acc:VGNC:88080]	100512919
7465	ENSSSCG00000017251	166.724382442759	-1.89565	0.225853524712356	-8.39325	4.72868790025818e-17	1.18181509295887e-14	SOX9	SRY-box transcription factor 9 [Source:NCBI gene (formerly Entrezgene);Acc:396840]	396840
7481	ENSSSCG00000017283	15.5262869160906	-2.22249	0.745187002178728	-2.98246	0.00285942041506112	0.0232939008720169	CD79B	CD79b molecule [Source:VGNC Symbol;Acc:VGNC:86430]	100511898
7492	ENSSSCG00000017300	62.9171268746089	-1.67187	0.413732927431589	-4.04094	5.32374121506774e-05	0.000983518495603727	MRC2	mannose receptor C type 2 [Source:VGNC Symbol;Acc:VGNC:90341]	100516106
7494	ENSSSCG00000017306	49.6412344476919	-2.50382	0.449550055768975	-5.56961	2.55315070821934e-08	1.44525787525955e-06	ITGB3	integrin subunit beta 3 [Source:NCBI gene (formerly Entrezgene);Acc:397063]	397063
7524	ENSSSCG00000017366	42.6812273888785	-1.53724	0.427263256218457	-3.59786	0.000320841074072944	0.00411808223563005	HDAC5	histone deacetylase 5 [Source:VGNC Symbol;Acc:VGNC:88815]	100515165
7552	ENSSSCG00000017421	313.27088554167	-0.587833	0.153428937394529	-3.8313	0.000127466924733363	0.00198638457060956	ACLY	ATP citrate lyase [Source:VGNC Symbol;Acc:VGNC:85014]	100125957
7553	ENSSSCG00000017422	139.467606187926	-1.65498	0.254010149091821	-6.51543	7.24840470784134e-11	7.92697750993855e-09	FKBP10	FKBP prolyl isomerase 10 [Source:NCBI gene (formerly Entrezgene);Acc:100511038]	100511038
7556	ENSSSCG00000017429	22.4736740989292	-2.52438	0.644881922340841	-3.91448	9.05988034088931e-05	0.00150384931071955	P3H4	prolyl 3-hydroxylase family member 4 (inactive) [Source:VGNC Symbol;Acc:VGNC:99025]	100526242
7562	ENSSSCG00000017472	70.3366470370615	-1.99891	0.352799300023864	-5.66585	1.46296569876073e-08	8.6510909132967e-07	IGFBP4	insulin like growth factor binding protein 4 [Source:NCBI gene (formerly Entrezgene);Acc:100144490]	100144490
7564	ENSSSCG00000017475	59.253243941678	-1.01032	0.359358267485886	-2.81145	0.00493185786800995	0.0353828668061015	RARA	retinoic acid receptor alpha [Source:VGNC Symbol;Acc:VGNC:92096]	396709
7587	ENSSSCG00000017518	206.209224121038	-0.700305	0.194564015337212	-3.59936	0.000319005362722736	0.00410247090740326	OSBPL7	oxysterol binding protein like 7 [Source:VGNC Symbol;Acc:VGNC:91073]	100520764
7608	ENSSSCG00000017562	40.4640608356649	-1.72858	0.473214882339519	-3.65284	0.000259351305840547	0.00351264560037207	CACNA1G	calcium voltage-gated channel subunit alpha1 G [Source:VGNC Symbol;Acc:VGNC:86119]	100513431
7622	ENSSSCG00000017605	534.05211195224	-0.936826	0.152311186807787	-6.15074	7.71239139711602e-10	6.34523828858378e-08	MMD	monocyte to macrophage differentiation associated [Source:VGNC Symbol;Acc:VGNC:90264]	733665
7655	ENSSSCG00000017727	60.2115064747396	-1.27085	0.354919212101285	-3.58066	0.000342727030226466	0.00434843126664729	TMEM98	transmembrane protein 98 [Source:VGNC Symbol;Acc:VGNC:94221]	100520269
7689	ENSSSCG00000017781	4.08500477767876	4.76938244661297	1.70522989261346	2.79691463730051	0.0051593162522346	0.0364676110336711	NA	pipecolic acid and sarcosine oxidase [Source:VGNC Symbol;Acc:VGNC:110646]	110255229
7693	ENSSSCG00000017788	7.47621796908307	-4.60793	1.68801601115771	-2.72979	0.00633749763949043	0.04218553840994	TP53I13	tumor protein p53 inducible protein 13 [Source:VGNC Symbol;Acc:VGNC:94327]	100520331
7748	ENSSSCG00000017904	14.7827113090496	-2.45516	0.806728569924301	-3.04335	0.00233960708864787	0.0200455598293853	ENO3	enolase 3 [Source:NCBI gene (formerly Entrezgene);Acc:692156]	692156
7750	ENSSSCG00000017907	152.361735403418	-0.631526	0.216875571833897	-2.91193	0.00359203897709673	0.0275951865566911	PFN1	profilin 1 [Source:NCBI gene (formerly Entrezgene);Acc:100512494]	100512494
7768	ENSSSCG00000017941	56.015169487806	-1.04665	0.372611807015407	-2.80894	0.00497041991458117	0.0355689801126646	NEURL4	neuralized E3 ubiquitin protein ligase 4 [Source:VGNC Symbol;Acc:VGNC:99022]	100625193
7772	ENSSSCG00000017950	27.5710114978017	-1.623	0.53270957055728	-3.04669	0.00231375937557574	0.0198654665769794	TP53	tumor protein p53 [Source:NCBI gene (formerly Entrezgene);Acc:397276]	397276
7809	ENSSSCG00000018041	151.118278988319	-0.87409	0.238980164172392	-3.65758	0.000254604049695991	0.00347320828246457	ALDH3A2	aldehyde dehydrogenase 3 family member A2 [Source:VGNC Symbol;Acc:VGNC:85239]	100525303
7848	ENSSSCG00000018088	224.888352140378	0.715464029620282	0.195115572485145	3.66687	0.000245534638624155	0.00337968962880754	NA	NA	NA
7864	ENSSSCG00000020657	63.6001374464873	-1.80837	0.372327089623144	-4.85693	1.19216854643146e-06	3.9877435772806e-05	BCAM	basal cell adhesion molecule [Source:VGNC Symbol;Acc:VGNC:96620]	100738241
7878	ENSSSCG00000020705	25.3636256602916	-2.16753	0.603896814006543	-3.58923	0.000331650329740122	0.00423643151233848	MAP3K8	mitogen-activated protein kinase kinase kinase 8 [Source:VGNC Symbol;Acc:VGNC:98110]	100622217
7893	ENSSSCG00000020754	12.2943004039828	-2.5794	0.969707729611028	-2.65998	0.00781455372436518	0.0491741466189744	POLR1G	RNA polymerase I subunit G [Source:VGNC Symbol;Acc:VGNC:86415]	100622847
7894	ENSSSCG00000020758	160.170970623138	-0.592387	0.219877945094055	-2.69416	0.00705659929165401	0.045440794466334	NQO2	N-ribosyldihydronicotinamide:quinone reductase 2 [Source:VGNC Symbol;Acc:VGNC:90867]	100739771
7896	ENSSSCG00000020771	94.5831338626245	-2.73205	0.349944468678493	-7.8071	5.85182298197356e-15	1.13545780156158e-12	INHA	inhibin subunit alpha [Source:VGNC Symbol;Acc:VGNC:96372]	397386
7899	ENSSSCG00000020790	98.4118809121042	-0.73656	0.266593888977218	-2.76285	0.00572982369366242	0.0393046321316688	COPS9	COP9 signalosome subunit 9 [Source:VGNC Symbol;Acc:VGNC:107130]	100624870
7907	ENSSSCG00000020817	324.532661807308	-0.840232	0.159002147498938	-5.28441	1.26112321391942e-07	5.70130992886573e-06	RPS16	ribosomal protein S16 [Source:NCBI gene (formerly Entrezgene);Acc:414397]	414397
7934	ENSSSCG00000020954	1091.76774869738	0.730212635831619	0.0924849969125984	7.89547126786084	2.89220298555001e-15	5.98595636665553e-13	PCGF6	polycomb group ring finger 6 [Source:VGNC Symbol;Acc:VGNC:91221]	102164478
7941	ENSSSCG00000020976	55.2350738121122	-2.48012	0.45225740230256	-5.48387	4.16131037494431e-08	2.22437030348448e-06	CSRP1	cysteine and glycine rich protein 1 [Source:VGNC Symbol;Acc:VGNC:96051]	100622890
7982	ENSSSCG00000021181	44.4833971968679	-1.27817	0.438286795853979	-2.91628	0.00354236490697726	0.0273120870534463	DHCR7	7-dehydrocholesterol reductase [Source:VGNC Symbol;Acc:VGNC:97964]	100627707
8028	ENSSSCG00000021384	80.0273251130416	0.838806613697829	0.305557546379556	2.74516739526336	0.00604800392891208	0.0409151481319557	BRIP1	BRCA1 interacting helicase 1 [Source:VGNC Symbol;Acc:VGNC:85883]	100525359
8041	ENSSSCG00000021443	159.606406528992	-1.87119	0.230029664096906	-8.13455	4.13467889238074e-16	9.28270450991107e-14	SGK1	serum/glucocorticoid regulated kinase 1 [Source:VGNC Symbol;Acc:VGNC:92793]	100625739
8044	ENSSSCG00000021457	4.8304140744851	-5.47467	1.80295279827514	-3.0365	0.00239338323287516	0.0203745207600671	ZBTB8A	zinc finger and BTB domain containing 8A [Source:VGNC Symbol;Acc:VGNC:95084]	100620574
8062	ENSSSCG00000021573	20.5365102998974	-3.20761	0.750271954684679	-4.27526	1.90910482223776e-05	0.000413878927583656	KCNJ5	potassium inwardly rectifying channel subfamily J member 5 [Source:NCBI gene (formerly Entrezgene);Acc:397448]	397448
8063	ENSSSCG00000021576	36.4491487778801	-2.21745	0.502442378179742	-4.41334	1.01787262181631e-05	0.000245140740883253	CD83	CD83 molecule [Source:VGNC Symbol;Acc:VGNC:86433]	100153365
8069	ENSSSCG00000021587	65.8807048226416	-1.63622	0.402937312676472	-4.06073	4.89196866033518e-05	0.000913949462267981	MESD	mesoderm development LRP chaperone [Source:VGNC Symbol;Acc:VGNC:90147]	100157638
8071	ENSSSCG00000021591	74.3881290402869	-1.12715	0.327370774819348	-3.44305	0.000575194074116335	0.00658515186321951	RBM3	RNA binding motif protein 3 [Source:NCBI gene (formerly Entrezgene);Acc:100627807]	100627807
8076	ENSSSCG00000021610	145.791199191107	-0.656675	0.226823614462945	-2.89509	0.00379047094691405	0.0287070201045303	CHPF	chondroitin polymerizing factor [Source:VGNC Symbol;Acc:VGNC:96038]	100623047
8084	ENSSSCG00000021646	22.1824148636861	-2.48788	0.656017705447166	-3.7924	0.000149200992601645	0.00226123151945239	KLF9	KLF transcription factor 9 [Source:NCBI gene (formerly Entrezgene);Acc:494562]	494562
8088	ENSSSCG00000021656	151.448012042085	-0.651033	0.227742242709153	-2.85864	0.00425462124486759	0.0314490585990603	NA	NA	NA
8123	ENSSSCG00000021798	33.9835359396177	-1.5253	0.504762369601487	-3.02181	0.00251265777054103	0.0211587188992921	LZTS2	leucine zipper tumor suppressor 2 [Source:VGNC Symbol;Acc:VGNC:89929]	100625806
8142	ENSSSCG00000021880	20.3384433569558	-3.21313	0.753812810924569	-4.2625	2.02148526908741e-05	0.0004346849654924	MXRA8	matrix remodeling associated 8 [Source:VGNC Symbol;Acc:VGNC:90494]	100621355
8149	ENSSSCG00000021911	50.4150132495927	-1.37565	0.387002908159954	-3.55463	0.000378512525204358	0.00471662926515233	NDRG4	NDRG family member 4 [Source:VGNC Symbol;Acc:VGNC:90633]	100513927
8167	ENSSSCG00000022005	8.92336702934377	-6.36371	1.65169584019601	-3.85284	0.000116757614506812	0.00185218127156555	SFXN3	sideroflexin 3 [Source:VGNC Symbol;Acc:VGNC:92785]	100154194
8177	ENSSSCG00000022048	52.7782637870164	-1.90473	0.399432242870352	-4.76859	1.85520218869659e-06	5.78211957446472e-05	REEP5	receptor accessory protein 5 [Source:VGNC Symbol;Acc:VGNC:92201]	100516959
8192	ENSSSCG00000022126	54.7498769039898	-1.19269	0.394756576011499	-3.02133	0.00251663625043671	0.0211787571621884	EGFR	epidermal growth factor receptor [Source:NCBI gene (formerly Entrezgene);Acc:397070]	397070
8204	ENSSSCG00000022162	67.6949211412408	-1.54086	0.341792149903856	-4.50817	6.53906486326827e-06	0.000169172760114944	RAB11FIP5	RAB11 family interacting protein 5 [Source:VGNC Symbol;Acc:VGNC:110706]	100622743
8218	ENSSSCG00000022197	97.2445758282561	-0.990395	0.273272051003175	-3.62421	0.000289847759143192	0.00382767377043309	HS6ST1	heparan sulfate 6-O-sulfotransferase 1 [Source:VGNC Symbol;Acc:VGNC:96362]	100156717
8220	ENSSSCG00000022202	20.8647330573224	-2.11168	0.673580065239535	-3.13501	0.00171847802547695	0.0157420193122183	TOX2	TOX high mobility group box family member 2 [Source:VGNC Symbol;Acc:VGNC:95734]	100738797
8252	ENSSSCG00000022317	215.368248110424	-0.851344	0.206276658757615	-4.1272	3.67211296644674e-05	0.000721673714444415	SLC38A10	solute carrier family 38 member 10 [Source:VGNC Symbol;Acc:VGNC:93093]	100626205
8257	ENSSSCG00000022343	882.090078009584	-1.466	0.104395765894095	-14.0427	8.53708506920403e-45	2.82705572066692e-41	ENO1	enolase 1 [Source:VGNC Symbol;Acc:VGNC:87701]	100738870
8332	ENSSSCG00000022689	56.0643415241377	-1.52093	0.379992960496867	-4.00251	6.26728750080638e-05	0.00111581304080217	GADD45B	growth arrest and DNA damage inducible beta [Source:VGNC Symbol;Acc:VGNC:88317]	100621090
8354	ENSSSCG00000022780	22.7666431941764	-1.64298	0.601767163265266	-2.73026	0.00632843606084842	0.04218553840994	UGCG	UDP-glucose ceramide glucosyltransferase [Source:VGNC Symbol;Acc:VGNC:94685]	100152737
8374	ENSSSCG00000022846	21.668574840461	-2.59844	0.661302631868551	-3.92927	8.52025014841034e-05	0.00143404362726612	SLC4A3	solute carrier family 4 member 3 [Source:VGNC Symbol;Acc:VGNC:95505]	100623083
8390	ENSSSCG00000022925	299.408674934218	-1.31041	0.164301514844686	-7.97566	1.51562536443177e-15	3.29114320938742e-13	NA	NA	100626468
8399	ENSSSCG00000022955	28.1067569943257	-1.60418	0.525412334104289	-3.05318	0.00226426840260014	0.0195518248115003	POLR2B	RNA polymerase II subunit B [Source:VGNC Symbol;Acc:VGNC:91647]	397001
8401	ENSSSCG00000022961	32.9285761133384	-3.47179	0.652389188112968	-5.32166	1.0282724084233e-07	4.76241130138989e-06	CLMP	CXADR like membrane protein [Source:VGNC Symbol;Acc:VGNC:86770]	100512427
8414	ENSSSCG00000023028	88.6267276036833	-0.915588	0.312443963022758	-2.93041	0.00338518193579847	0.0264699645345848	JAM2	junctional adhesion molecule 2 [Source:VGNC Symbol;Acc:VGNC:89276]	102166598
8426	ENSSSCG00000023080	30.1504682533413	-2.20538	0.553236740379474	-3.98632	6.7105899378143e-05	0.00118238676026352	TPP1	tripeptidyl peptidase 1 [Source:VGNC Symbol;Acc:VGNC:94342]	100623352
8466	ENSSSCG00000023215	197.318799408978	-1.09243	0.225507621624413	-4.8443	1.27061017985002e-06	4.16596595106273e-05	MAOB	monoamine oxidase B [Source:VGNC Symbol;Acc:VGNC:89976]	414909
8487	ENSSSCG00000023298	64.3383691014915	-1.90489	0.357697360122944	-5.32542	1.00721810417209e-07	4.68126702030297e-06	SRXN1	sulfiredoxin 1 [Source:VGNC Symbol;Acc:VGNC:95751]	100517736
8497	ENSSSCG00000023322	237.112515192293	-1.71991	0.187252677867332	-9.18498	4.11596866634427e-20	1.39795181934349e-17	NA	NA	100621911
8541	ENSSSCG00000023522	114.519738719111	-1.90113	0.277274911298931	-6.85648	7.05786071833951e-12	9.25627951238863e-10	TGM2	transglutaminase 2 [Source:VGNC Symbol;Acc:VGNC:95542]	100154530
8556	ENSSSCG00000023603	102.975252180638	-0.838808	0.292616160593081	-2.86658	0.00414931964026333	0.0308050285223505	NA	UBA like domain containing 1 [Source:VGNC Symbol;Acc:VGNC:104089]	100510896
8581	ENSSSCG00000023714	809.558039892842	0.924418363934636	0.102958685571272	8.9785369617478	2.74390952969498e-19	8.65376800722375e-17	SLC31A2	solute carrier family 31 member 2 [Source:VGNC Symbol;Acc:VGNC:93063]	100514386
8601	ENSSSCG00000023792	93.5130544637176	-0.86209	0.281556525994283	-3.06187	0.00219958417643278	0.0191179081371578	SNRNP70	small nuclear ribonucleoprotein U1 subunit 70 [Source:VGNC Symbol;Acc:VGNC:110390]	100628160
8605	ENSSSCG00000023806	38.9487417539892	-4.21294	0.671821372821403	-6.27092	3.58930626590782e-10	3.19086918108826e-08	LRRN1	leucine rich repeat neuronal 1 [Source:VGNC Symbol;Acc:VGNC:89860]	100627698
8616	ENSSSCG00000023857	42.0293008494423	-1.47885	0.429782755357314	-3.44091	0.000579754886413036	0.00662654970705943	ARHGEF40	Rho guanine nucleotide exchange factor 40 [Source:VGNC Symbol;Acc:VGNC:85501]	100623088
8628	ENSSSCG00000023904	938.832810952153	0.687185959735754	0.115998396519174	5.92409878374625	3.14014663320639e-09	2.24834498937578e-07	CFAP57	cilia and flagella associated protein 57 [Source:HGNC Symbol;Acc:HGNC:26485]	NA
8632	ENSSSCG00000023912	18.1062725131662	-2.78609	0.753700530019396	-3.69655	0.000218545637198472	0.00310273902500638	ORAI2	ORAI calcium release-activated calcium modulator 2 [Source:VGNC Symbol;Acc:VGNC:91058]	100521440
8650	ENSSSCG00000023991	30.1461369409553	-1.89954	0.53179411849742	-3.57194	0.000354348212084944	0.00446593379379369	RIT1	Ras like without CAAX 1 [Source:VGNC Symbol;Acc:VGNC:92325]	100155905
8658	ENSSSCG00000024018	29.2515856630518	-2.9443	0.613489689854336	-4.79927	1.59241985875837e-06	5.09497426307087e-05	SLC16A3	solute carrier family 16 member 3 [Source:VGNC Symbol;Acc:VGNC:92943]	100158243
8685	ENSSSCG00000024144	10.2706074910834	-2.75533	1.01785	-2.70699	0.00678954729798493	0.044285000928802	NA	NADH:ubiquinone oxidoreductase core subunit S7 [Source:VGNC Symbol;Acc:VGNC:90655]	100624738
8695	ENSSSCG00000024174	50.4765185124099	-1.3807	0.39607512767042	-3.48595	0.000490384852620344	0.00577903715107569	TGIF1	TGFB induced factor homeobox 1 [Source:VGNC Symbol;Acc:VGNC:93935]	100625732
8712	ENSSSCG00000024240	229.167269456336	-0.884167	0.182852198870041	-4.83542	1.32863809676138e-06	4.33476360337469e-05	CCDC9	coiled-coil domain containing 9 [Source:VGNC Symbol;Acc:VGNC:86327]	100517590
8723	ENSSSCG00000024285	23.7069548446441	-1.70218	0.583187059277566	-2.91876	0.00351430473588032	0.0271748280977646	DLG4	discs large MAGUK scaffold protein 4 [Source:VGNC Symbol;Acc:VGNC:87328]	100626077
8760	ENSSSCG00000024444	1032.57603770202	0.590276990680688	0.096159496223509	6.13851999919668	8.32938278844163e-10	6.72750026924987e-08	DDX59	DEAD-box helicase 59 [Source:VGNC Symbol;Acc:VGNC:96077]	100621580
8810	ENSSSCG00000024665	27.3059769815605	-1.65642	0.545603390174252	-3.03595	0.00239782883037194	0.0203861621868464	TRAPPC12	trafficking protein particle complex subunit 12 [Source:VGNC Symbol;Acc:VGNC:94372]	100626631
8812	ENSSSCG00000024669	157.411044116271	-1.23728	0.221447975069994	-5.58723	2.30713738245942e-08	1.32871051165467e-06	NBL1	NBL1, DAN family BMP antagonist [Source:VGNC Symbol;Acc:VGNC:96593]	100623582
8819	ENSSSCG00000024692	143.600963594533	-1.19326	0.234848117898734	-5.08099	3.75472606411643e-07	1.46711213702909e-05	RRBP1	ribosome binding protein 1 [Source:VGNC Symbol;Acc:VGNC:95474]	100154945
8846	ENSSSCG00000024800	15.5471355467993	-3.61687	0.937619716099797	-3.8575	0.000114551694962774	0.00182593471898545	DSC2	desmocollin 2 [Source:HGNC Symbol;Acc:HGNC:3036]	100623651
8852	ENSSSCG00000024823	41.1764262156671	-2.14795	0.465592040063076	-4.61337	3.96196375115999e-06	0.000110717662126298	RCN3	reticulocalbin 3 [Source:VGNC Symbol;Acc:VGNC:92182]	100518493
8874	ENSSSCG00000024960	39.3621400998887	-1.7505	0.47518908887306	-3.68379	0.00022978805747588	0.00322092339611165	PDGFC	platelet derived growth factor C [Source:VGNC Symbol;Acc:VGNC:91266]	100515267
8876	ENSSSCG00000024970	245.047643466481	-0.593962	0.184744693761274	-3.21504	0.00130424589146957	0.0127404432731607	ETV3	ETS variant transcription factor 3 [Source:VGNC Symbol;Acc:VGNC:87812]	100738127
8879	ENSSSCG00000024974	225.600387271165	-1.11773	0.186262425415715	-6.00083	1.96312579695024e-09	1.50309620268225e-07	NA	ribosomal protein L13 [Source:NCBI gene (formerly Entrezgene);Acc:100628232]	100628232
8880	ENSSSCG00000024975	82.4018259796723	-1.5945	0.338201097902593	-4.71465	2.42131976094836e-06	7.30587734704374e-05	NR5A2	nuclear receptor subfamily 5 group A member 2 [Source:VGNC Symbol;Acc:VGNC:96452]	100523688
8896	ENSSSCG00000025067	22.5569510412535	-2.29196	0.633554238185646	-3.61762	0.000297327203580529	0.00390713902641635	NA	NA	NA
8897	ENSSSCG00000025078	38.9668778592031	-1.38437	0.440554158615128	-3.14233	0.00167608567961454	0.0154209100485912	ZNF358	zinc finger protein 358 [Source:VGNC Symbol;Acc:VGNC:100886]	NA
8899	ENSSSCG00000025087	141.685874177339	-0.781578	0.226680728034358	-3.44793	0.000564909395173919	0.00648984375409691	ASPH	aspartate beta-hydroxylase [Source:VGNC Symbol;Acc:VGNC:85584]	100526167
8905	ENSSSCG00000025109	42.7441292501738	-2.01942	0.495830327519729	-4.07281	4.64498521956601e-05	0.000875213004528753	PLD3	phospholipase D family member 3 [Source:VGNC Symbol;Acc:VGNC:91527]	100625322
8918	ENSSSCG00000025164	65.4001326519738	-1.53488	0.367475149154239	-4.17682	2.95617436158663e-05	0.000606153027764341	TSC22D4	TSC22 domain family member 4 [Source:HGNC Symbol;Acc:HGNC:21696]	100514038
8924	ENSSSCG00000025187	16.750816712192	1.89062733726702	0.690285661932326	2.73890570459563	0.00616440509797929	0.0414907062641431	TMEM126A	transmembrane protein 126A [Source:VGNC Symbol;Acc:VGNC:104077]	100627094
8926	ENSSSCG00000025192	182.129120984186	-0.74995	0.201418764003553	-3.72334	0.00019660488031858	0.0028399435601962	NA	NA	NA
8931	ENSSSCG00000025210	5.52851900622472	-5.67366	1.79483417219921	-3.16111	0.00157170739655941	0.0146508347465348	ATG10	autophagy related 10 [Source:VGNC Symbol;Acc:VGNC:85613]	100462744
8947	ENSSSCG00000025273	453.255760747708	-2.14308	0.15442652331875	-13.8777	8.65161399265259e-44	1.9099879824446e-40	CYP11A1	cytochrome P450 family 11 subfamily A member 1 [Source:VGNC Symbol;Acc:VGNC:103363]	403329
8968	ENSSSCG00000025343	53.8325467985029	-0.970194	0.363438719772507	-2.66948	0.00759678124871942	0.0482149922525225	ZNF628	zinc finger protein 628 [Source:HGNC Symbol;Acc:HGNC:28054]	NA
8986	ENSSSCG00000025447	33.8237804086558	-2.04866	0.496218625616542	-4.12855	3.6506572969992e-05	0.000720032702272647	MID1IP1	MID1 interacting protein 1 [Source:VGNC Symbol;Acc:VGNC:90214]	100736958
8993	ENSSSCG00000025483	71.842893419538	-1.01552	0.335756614176242	-3.02457	0.00248988369336122	0.0210203947751833	GREB1	growth regulating estrogen receptor binding 1 [Source:VGNC Symbol;Acc:VGNC:96583]	100511013
9029	ENSSSCG00000025652	2881.40432115853	0.770123267532502	0.0674993439855016	11.4093444774503	3.75548778407431e-30	3.31634607918989e-27	CDH1	cadherin 1 [Source:NCBI gene (formerly Entrezgene);Acc:100048953]	100048953
9036	ENSSSCG00000025675	1455.33079229232	-0.8206	0.100262531326958	-8.18451	2.73405896240251e-16	6.35356930104976e-14	EEF2	eukaryotic translation elongation factor 2 [Source:VGNC Symbol;Acc:VGNC:87556]	100624328
9040	ENSSSCG00000025698	291.577164285465	-0.834593	0.162553930166315	-5.13425	2.83269657893312e-07	1.15097849339105e-05	SERPINE1	serpin family E member 1 [Source:NCBI gene (formerly Entrezgene);Acc:396945]	396945
9094	ENSSSCG00000025924	80.2494862128501	-2.23737	0.355198151895637	-6.29893	2.99699823568678e-10	2.70056045101409e-08	IGFBP5	insulin like growth factor binding protein 5 [Source:NCBI gene (formerly Entrezgene);Acc:397182]	100738836
9096	ENSSSCG00000025928	211.113327533322	-1.23237	0.229730989244854	-5.36438	8.12259434045949e-08	3.97018024478695e-06	NA	ribosomal protein L18 [Source:VGNC Symbol;Acc:VGNC:109494]	100738912
9105	ENSSSCG00000025969	22.6051666123655	1.7931725973603	0.588415355244072	3.04746057589966	0.00230783797048271	0.019837522230379	PTPRR	protein tyrosine phosphatase receptor type R [Source:HGNC Symbol;Acc:HGNC:9680]	100154962
9134	ENSSSCG00000026106	23.7231652384652	-1.75906	0.588471929465226	-2.98921	0.00279702181917968	0.0228982391945946	TXNDC15	thioredoxin domain containing 15 [Source:NCBI gene (formerly Entrezgene);Acc:100626939]	100626939
9155	ENSSSCG00000026196	81.0822736147196	-1.27533	0.324224611720674	-3.93349	8.37210948094403e-05	0.00141090282677589	FAM13A	family with sequence similarity 13 member A [Source:VGNC Symbol;Acc:VGNC:98924]	100517722
9194	ENSSSCG00000026412	35.6280512046214	-2.19942	0.54025431175061	-4.07108	4.67949849381887e-05	0.000880463594447795	PLXNA2	plexin A2 [Source:VGNC Symbol;Acc:VGNC:91580]	100624791
9195	ENSSSCG00000026414	84.2474637357354	-0.825857	0.310219695198903	-2.66217	0.00776388244783633	0.0489949437370367	ATOX1	antioxidant 1 copper chaperone [Source:NCBI gene (formerly Entrezgene);Acc:100312962]	100312962
9243	ENSSSCG00000026636	20.7080004017639	-1.86203	0.638285120779657	-2.91724	0.00353146099127881	0.0272438743683629	NA	NA	NA
9251	ENSSSCG00000026700	151.064373533641	-0.694347	0.224947043661424	-3.08671	0.00202382231109161	0.0179194855165237	RBM23	RNA binding motif protein 23 [Source:VGNC Symbol;Acc:VGNC:109432]	100622208
9255	ENSSSCG00000026713	6.30699520195962	-5.86442	1.74337263775731	-3.36383	0.000768678018503226	0.00837300475787441	TMEM17	transmembrane protein 17 [Source:NCBI gene (formerly Entrezgene);Acc:100627459]	100627459
9257	ENSSSCG00000026718	451.927623174417	0.592462574067979	0.136682551043665	4.3345882085469	1.4603322461796e-05	0.000333604181562156	PLCH1	phospholipase C eta 1 [Source:VGNC Symbol;Acc:VGNC:91521]	100627163
9266	ENSSSCG00000026746	2445.91392635878	0.600334277913118	0.0977004717436361	6.14464052423803	8.01448102805268e-10	6.55307504306085e-08	NA	centrosomal protein 70 [Source:VGNC Symbol;Acc:VGNC:103066]	100621655
9275	ENSSSCG00000026793	21.8183792581833	-2.392	0.67406952361715	-3.5486	0.000387281772562467	0.00481232116262892	B4GALT2	beta-1,4-galactosyltransferase 2 [Source:VGNC Symbol;Acc:VGNC:85733]	100736821
9276	ENSSSCG00000026794	66.1301623033335	-1.20484	0.363223426152372	-3.31707	0.000909665735433626	0.00951771906125893	SIRT2	sirtuin 2 [Source:VGNC Symbol;Acc:VGNC:92885]	100125964
9296	ENSSSCG00000026931	20.7829874204256	-2.51157	0.682198418445694	-3.68158	0.00023179268199368	0.0032319219638824	SERTAD1	SERTA domain containing 1 [Source:VGNC Symbol;Acc:VGNC:92749]	100624989
9349	ENSSSCG00000027127	56.2693874948609	-1.67034	0.383269185927949	-4.35813	1.31178959803078e-05	0.000303245462748966	MAP2K2	mitogen-activated protein kinase kinase 2 [Source:NCBI gene (formerly Entrezgene);Acc:100525505]	100525505
9351	ENSSSCG00000027130	126.228389046802	-1.64351	0.257445056521897	-6.38393	1.72595132189114e-10	1.69347786739038e-08	TNFRSF12A	TNF receptor superfamily member 12A [Source:NCBI gene (formerly Entrezgene);Acc:100217390]	100217390
9395	ENSSSCG00000027314	43.5622614685647	-1.92992	0.448239287784593	-4.30555	1.66567812452412e-05	0.000373105208488353	CAMSAP2	calmodulin regulated spectrin associated protein family member 2 [Source:VGNC Symbol;Acc:VGNC:96205]	100621685
9403	ENSSSCG00000027348	39.3920486486585	-1.42915	0.488755828357616	-2.92406	0.00345498878109005	0.0269121738789253	NA	NA	100154822
9409	ENSSSCG00000027365	18.8989674756693	-2.41475	0.698653504389985	-3.4563	0.000547655018707661	0.00632971967951823	WNT7B	Wnt family member 7B [Source:VGNC Symbol;Acc:VGNC:94975]	100626947
9410	ENSSSCG00000027371	48.5166581256653	-1.17854	0.441968247088775	-2.66658	0.00766267044456176	0.0485412399371904	PCDHGA4	protocadherin gamma subfamily A, 4 [Source:HGNC Symbol;Acc:HGNC:8702]	NA
9412	ENSSSCG00000027378	61.030949617135	-1.79664	0.368950668507493	-4.86959	1.11828258321853e-06	3.79814643520836e-05	SH3PXD2B	SH3 and PX domains 2B [Source:VGNC Symbol;Acc:VGNC:92830]	100524286
9438	ENSSSCG00000027480	41.483888207283	-1.36067	0.473474111470245	-2.87379	0.00405574771616893	0.030283221109568	KLF10	KLF transcription factor 10 [Source:NCBI gene (formerly Entrezgene);Acc:100153665]	100153665
9445	ENSSSCG00000027506	248.520351741706	0.620872579478612	0.17421168758666	3.56389739448315	0.000365388830906246	0.00459633471432492	POLD3	DNA polymerase delta 3, accessory subunit [Source:NCBI gene (formerly Entrezgene);Acc:100626052]	100626052
9471	ENSSSCG00000027628	19.3295806878708	-1.75874	0.648935919931331	-2.71019	0.00672448072045942	0.044138984947079	IL6R	interleukin 6 receptor [Source:VGNC Symbol;Acc:VGNC:89112]	399522
9547	ENSSSCG00000028005	16.7392924031982	-3.16844	0.840284444530322	-3.77067	0.000162807942562466	0.00242961582760414	VPS33A	VPS33A core subunit of CORVET and HOPS complexes [Source:VGNC Symbol;Acc:VGNC:110225]	100049702
9551	ENSSSCG00000028018	45.1480128059322	-1.343	0.408389572124599	-3.28853	0.0010071027728062	0.010277413966557	EP400	E1A binding protein p400 [Source:VGNC Symbol;Acc:VGNC:97978]	100154017
9562	ENSSSCG00000028052	87.7518949660499	-2.60459	0.367305749822492	-7.09107	1.33075520996863e-12	1.93705313310379e-10	OBSL1	obscurin like cytoskeletal adaptor 1 [Source:VGNC Symbol;Acc:VGNC:96195]	100624019
9568	ENSSSCG00000028076	13.0022181876823	-3.04117	0.956431234216694	-3.17971	0.00147423906839147	0.0139583779127329	ZBTB7C	zinc finger and BTB domain containing 7C [Source:VGNC Symbol;Acc:VGNC:95083]	100520594
9582	ENSSSCG00000028132	229.307995722542	0.626275130650069	0.187035645696967	3.3484265970603	0.000812718063400564	0.00874092137113732	NAA20	N-alpha-acetyltransferase 20, NatB catalytic subunit [Source:VGNC Symbol;Acc:VGNC:96749]	100512320
9609	ENSSSCG00000028227	94.809478662145	-1.1158	0.340651836090427	-3.27549	0.001054778135157	0.010649078641989	RPN2	ribophorin II [Source:VGNC Symbol;Acc:VGNC:95471]	100154432
9611	ENSSSCG00000028239	44.9565681277358	-1.12702	0.414831108277301	-2.71681	0.00659143676416821	0.0435028257987903	FBXL7	F-box and leucine rich repeat protein 7 [Source:VGNC Symbol;Acc:VGNC:98009]	100521047
9624	ENSSSCG00000028304	150.149283527525	-1.41651	0.237739446688012	-5.95824	2.5496936711502e-09	1.8455323698391e-07	ZFP36L1	ZFP36 ring finger protein like 1 [Source:VGNC Symbol;Acc:VGNC:95146]	100624279
9627	ENSSSCG00000028322	39.3642390860121	-1.70571	0.461618879051676	-3.69507	0.000219824647919976	0.00311755598110065	NA	NA	NA
9637	ENSSSCG00000028373	11.3932489194617	-3.68044	1.11349224734741	-3.30531	0.000948711531777091	0.00982507832737891	ENO2	enolase 2 [Source:VGNC Symbol;Acc:VGNC:87702]	100157750
9666	ENSSSCG00000028517	50.6535146807821	-1.42067	0.434024307871299	-3.27325	0.001063191615897	0.0107258462636494	SC5D	sterol-C5-desaturase [Source:VGNC Symbol;Acc:VGNC:92600]	100520925
9669	ENSSSCG00000028527	34.1414719118968	-1.61695	0.485695180215476	-3.32914	0.000871150801229313	0.00921375424672753	NA	NA	NA
9679	ENSSSCG00000028562	12.0364183822203	-2.96129	0.947142002963466	-3.12655	0.00176870909301907	0.0161463271165614	FOXL2	forkhead box L2 [Source:NCBI gene (formerly Entrezgene);Acc:100622956]	100622956
9682	ENSSSCG00000028581	26.5003694959491	1.39381263963555	0.516411546180512	2.6990346167596	0.00695409423963619	0.0449821349086284	ZCCHC4	zinc finger CCHC-type containing 4 [Source:VGNC Symbol;Acc:VGNC:95110]	100623403
9691	ENSSSCG00000028612	81.0534483815145	-1.49807	0.332111897642142	-4.51075	6.45988691943977e-06	0.000167798506585285	PTPRS	protein tyrosine phosphatase receptor type S [Source:VGNC Symbol;Acc:VGNC:91994]	106509452
9709	ENSSSCG00000028682	5.31148525178774	-5.61638	1.88596628780175	-2.97798	0.00290151769035038	0.0235067298632301	NA	NA	NA
9736	ENSSSCG00000028814	79.4050727126319	-1.31204	0.320392953166528	-4.09511	4.2196867371594e-05	0.000806550801160367	SOD3	superoxide dismutase 3 [Source:VGNC Symbol;Acc:VGNC:93335]	780439
9741	ENSSSCG00000028850	141.188205296719	-1.24299	0.237470080696611	-5.2343	1.65611748868357e-07	7.23991163534739e-06	RPL26	ribosomal protein L26 [Source:NCBI gene (formerly Entrezgene);Acc:100627662]	100627662
9766	ENSSSCG00000028934	70.1853135144672	-1.38501	0.335366772889982	-4.12985	3.63007826202494e-05	0.000718744643629033	FAM3A	FAM3 metabolism regulating signaling molecule A [Source:VGNC Symbol;Acc:VGNC:87967]	100622467
9774	ENSSSCG00000028969	171.831766538569	0.988954193036874	0.205055344460342	4.82286475214568	1.41510928300384e-06	4.58301651898994e-05	SLC26A4	solute carrier family 26 member 4 [Source:VGNC Symbol;Acc:VGNC:93029]	100622822
9797	ENSSSCG00000029066	124.248147074827	-1.23354	0.259476263968295	-4.75395	1.99484421094712e-06	6.14504800423386e-05	IDI1	isopentenyl-diphosphate delta isomerase 1 [Source:HGNC Symbol;Acc:HGNC:5387]	100625049
9802	ENSSSCG00000029084	15.2637196679766	-2.24117	0.766482834704931	-2.92397	0.0034559571016195	0.0269121738789253	FSHR	follicle stimulating hormone receptor [Source:VGNC Symbol;Acc:VGNC:102568]	397679
9809	ENSSSCG00000029119	215.786953703816	-0.599904	0.205462726299396	-2.91977	0.00350288885046364	0.0271499506806562	PRPF6	pre-mRNA processing factor 6 [Source:VGNC Symbol;Acc:VGNC:95677]	100624623
9813	ENSSSCG00000029145	55.9281422077854	-0.981896	0.368448988415804	-2.66494	0.00770013254289064	0.0486854203642623	POMGNT1	protein O-linked mannose N-acetylglucosaminyltransferase 1 (beta 1,2-) [Source:VGNC Symbol;Acc:VGNC:98536]	780413
9816	ENSSSCG00000029156	289.158163517587	-0.631723	0.179993908569806	-3.50969	0.000448625409941747	0.00542198191613904	ZNF865	zinc finger protein 865 [Source:VGNC Symbol;Acc:VGNC:95312]	100738374
9829	ENSSSCG00000029189	129.995714297253	-0.933687	0.253016121097414	-3.69023	0.000224052365852118	0.00315723152986931	DCHS1	dachsous cadherin-related 1 [Source:VGNC Symbol;Acc:VGNC:97959]	100623166
9840	ENSSSCG00000029230	108.246954430502	-1.36891	0.284182009879357	-4.81702	1.45716985930822e-06	4.70772486741381e-05	ECM1	extracellular matrix protein 1 [Source:VGNC Symbol;Acc:VGNC:87533]	100620701
9874	ENSSSCG00000029380	51.9326291291835	-1.10349	0.374676867593576	-2.94517	0.0032278101427376	0.02551048517345	ZFP2	ZFP2 zinc finger protein [Source:HGNC Symbol;Acc:HGNC:26138]	100620238
9890	ENSSSCG00000029438	530.348484050036	-0.607444	0.134717944470018	-4.509	6.51324289147223e-06	0.000168834472290491	SESN2	sestrin 2 [Source:VGNC Symbol;Acc:VGNC:92754]	100620966
9896	ENSSSCG00000029460	250.490975110314	-0.644207	0.184517025474533	-3.49132	0.000480646519444068	0.0057045455553308	RND2	Rho family GTPase 2 [Source:VGNC Symbol;Acc:VGNC:92344]	100625457
9903	ENSSSCG00000029507	30.9661505782576	-1.42114	0.510299296294714	-2.78492	0.00535406469268406	0.0374841125366242	RASGEF1B	RasGEF domain family member 1B [Source:VGNC Symbol;Acc:VGNC:92109]	100337671
9919	ENSSSCG00000029570	207.612786531559	-1.80374	0.204651007762671	-8.81372	1.21058023648463e-18	3.64439677556259e-16	PXDN	peroxidasin [Source:VGNC Symbol;Acc:VGNC:92014]	100516076
9946	ENSSSCG00000029656	20.2092714077936	-1.8237	0.657122379368359	-2.77529	0.00551526531401307	0.0383693300154502	NDP	norrin cystine knot growth factor NDP [Source:VGNC Symbol;Acc:VGNC:90631]	100127357
9959	ENSSSCG00000029724	283.284365305319	-1.0506	0.177808359139491	-5.90863	3.44954845006238e-09	2.45659778330786e-07	RACK1	receptor for activated C kinase 1 [Source:NCBI gene (formerly Entrezgene);Acc:397605]	397605
9966	ENSSSCG00000029771	13.0710266665066	-3.76102	1.09557341768029	-3.43292	0.000597110912699461	0.0067716876280968	NA	NA	414736
9972	ENSSSCG00000029785	259.936804466235	-0.600007	0.175985065699826	-3.40942	0.000651006601526857	0.00724033034745991	RPS9	ribosomal protein S9 [Source:VGNC Symbol;Acc:VGNC:92449]	100622613
9975	ENSSSCG00000029799	15.0744083408392	-2.36166	0.768919853914443	-3.07139	0.00213061803342051	0.0186823212547311	ZBTB8OS	zinc finger and BTB domain containing 8 opposite strand [Source:VGNC Symbol;Acc:VGNC:98740]	102160721
9987	ENSSSCG00000029849	76.114516356874	-0.923194	0.306821360264262	-3.0089	0.00262197780890543	0.0218449329343705	S1PR1	sphingosine-1-phosphate receptor 1 [Source:VGNC Symbol;Acc:VGNC:92551]	100621202
10003	ENSSSCG00000029944	149.796175520544	-1.6119	0.250164644132747	-6.44334	1.16872957811339e-10	1.17280242361287e-08	FASN	fatty acid synthase [Source:NCBI gene (formerly Entrezgene);Acc:397561]	397561
10004	ENSSSCG00000029954	98.2460175898948	-0.842578	0.275426590403832	-3.05917	0.0022194838669526	0.019240368652915	THRAP3	thyroid hormone receptor associated protein 3 [Source:VGNC Symbol;Acc:VGNC:93964]	100627402
10008	ENSSSCG00000029983	39.289674617124	-1.28431	0.483610217911746	-2.65568	0.00791481886431993	0.0496870571927876	PCGF3	polycomb group ring finger 3 [Source:VGNC Symbol;Acc:VGNC:91220]	100513214
10044	ENSSSCG00000030130	74.5662245630961	-1.86606	0.34515856260031	-5.4064	6.43048716565952e-08	3.28873486472301e-06	DPYSL2	dihydropyrimidinase like 2 [Source:VGNC Symbol;Acc:VGNC:87430]	100151886
10047	ENSSSCG00000030149	85.6969	-0.808349	0.290373941038408	-2.78382	0.0053722455593917	0.0375716814570763	CAPNS1	calpain small subunit 1 [Source:NCBI gene (formerly Entrezgene);Acc:397587]	397587
10070	ENSSSCG00000030241	171.898789870091	-1.75134	0.223857270172879	-7.82347	5.13851453128282e-15	1.01589199225929e-12	NA	TSC22 domain family member 3 [Source:VGNC Symbol;Acc:VGNC:94483]	100517321
10090	ENSSSCG00000030309	16.1761741459422	-3.64343	0.946916158734653	-3.84768	0.000119240607210404	0.00187584451675654	NDRG2	NDRG family member 2 [Source:VGNC Symbol;Acc:VGNC:90632]	780431
10092	ENSSSCG00000030325	46.0105320501344	-1.97029	0.44382671570421	-4.43932	9.02418841506588e-06	0.000220543172963031	NA	NA	NA
10099	ENSSSCG00000030354	5.69235738688786	-5.70946	1.78889430725357	-3.19161	0.00141480301302779	0.0135479638095183	MAP3K2	mitogen-activated protein kinase kinase kinase 2 [Source:VGNC Symbol;Acc:VGNC:98107]	100621234
10122	ENSSSCG00000030443	71.7450710890455	1.02665	0.334279414562068	3.07122063619439	0.00213185554919628	0.0186823212547311	INTS13	integrator complex subunit 13 [Source:VGNC Symbol;Acc:VGNC:89160]	100155867
10184	ENSSSCG00000030798	292.972037746597	-0.734657	0.16199683084789	-4.53501	5.76006149493279e-06	0.000153208382654377	FUS	FUS RNA binding protein [Source:VGNC Symbol;Acc:VGNC:88267]	100522185
10188	ENSSSCG00000030849	222.009716585993	-0.658858	0.185289969855369	-3.55582	0.00037680165087248	0.00470859874288384	NA	NA	100515520
10193	ENSSSCG00000030921	63.2270885914979	-1.59891	0.358308892892189	-4.46237	8.10591306960029e-06	0.000201446387467027	APOA1	apolipoprotein A1 [Source:NCBI gene (formerly Entrezgene);Acc:397691]	397691
10196	ENSSSCG00000030996	112.560532810653	-1.76992	0.28046454576967	-6.31067	2.77837682769036e-10	2.5380951351439e-08	XBP1	X-box binding protein 1 [Source:NCBI gene (formerly Entrezgene);Acc:100217386]	100217386
10203	ENSSSCG00000031053	7.56603150167928	-6.12466	1.68018165164949	-3.64524	0.000267144084016197	0.00359612859438876	S100A1	S100 calcium binding protein A1 [Source:VGNC Symbol;Acc:VGNC:92535]	106504218
10255	ENSSSCG00000031222	45.4420063777906	1.04617051271158	0.386353865583474	2.70780392253004	0.00677300247138524	0.044285000928802	NA	NA	NA
10260	ENSSSCG00000031249	122.060307099294	-1.19065	0.287272670391128	-4.14466	3.4031803178122e-05	0.000681560738242515	PTTG1IP	PTTG1 interacting protein [Source:VGNC Symbol;Acc:VGNC:91999]	100624320
10263	ENSSSCG00000031262	119.767154243617	-1.10835	0.252512156258175	-4.38929	1.13719677971983e-05	0.000267554325828931	TXNIP	thioredoxin interacting protein [Source:NCBI gene (formerly Entrezgene);Acc:733688]	733688
10277	ENSSSCG00000031321	164.417693944008	-1.33567	0.223045	-5.98833	2.12012759353002e-09	1.58662203976828e-07	NR4A1	nuclear receptor subfamily 4 group A member 1 [Source:HGNC Symbol;Acc:HGNC:7980]	NA
10296	ENSSSCG00000031388	91.1081629261376	-0.891178	0.283609769776903	-3.14227	0.00167643896043872	0.0154209100485912	SIAH2	siah E3 ubiquitin protein ligase 2 [Source:VGNC Symbol;Acc:VGNC:92866]	100622531
10325	ENSSSCG00000031489	127.363390785399	-0.649965	0.236116418223727	-2.75273	0.00591007585008096	0.0401460844667551	DUSP22	dual specificity phosphatase 22 [Source:VGNC Symbol;Acc:VGNC:87482]	110261760
10333	ENSSSCG00000031518	55.0034391071064	-2.29278	0.410501112947662	-5.58531	2.33277425310356e-08	1.33424674846879e-06	STARD4	StAR related lipid transfer domain containing 4 [Source:VGNC Symbol;Acc:VGNC:93534]	100233203
10358	ENSSSCG00000031616	147.846600172468	-1.11511	0.227472396655886	-4.90216	9.47864867176796e-07	3.26114754042178e-05	FOSB	FosB proto-onco, AP-1 transcription factor subunit [Source:VGNC Symbol;Acc:VGNC:88190]	110261009
10373	ENSSSCG00000031657	115.567500924685	-2.15854	0.289783487611334	-7.4488	9.41946214250684e-14	1.57936956379298e-11	NA	NA	NA
10389	ENSSSCG00000031710	55.5064364002243	-1.05024	0.378880862895926	-2.77195	0.00557221269000227	0.0385818250952168	BRF1	BRF1 RNA polymerase III transcription initiation factor subunit [Source:VGNC Symbol;Acc:VGNC:85878]	100521669
10421	ENSSSCG00000031794	124.334918363876	-1.09269	0.267090454781121	-4.09109	4.29342194309804e-05	0.000817107285320067	TNFAIP8L3	TNF alpha induced protein 8 like 3 [Source:VGNC Symbol;Acc:VGNC:94256]	100522001
10429	ENSSSCG00000031819	22.8257448859769	-1.82907	0.630249863549678	-2.90214	0.00370619797118596	0.0281492536274823	TP53I11	tumor protein p53 inducible protein 11 [Source:VGNC Symbol;Acc:VGNC:94326]	100520600
10432	ENSSSCG00000031831	9.59965669229217	-4.98206	1.59242306853223	-3.1286	0.00175641110524206	0.0160451182758871	CADM1	cell adhesion molecule 1 [Source:VGNC Symbol;Acc:VGNC:86134]	106504882
10453	ENSSSCG00000031888	66.0172	-2.62211	0.383174862804523	-6.84313	7.74826388163311e-12	9.96441780350604e-10	DDIT4	DNA damage inducible transcript 4 [Source:NCBI gene (formerly Entrezgene);Acc:100153821]	100153821
10456	ENSSSCG00000031893	26.9923037278821	-1.47324	0.548195107139861	-2.68744	0.00720015050988071	0.0461632108682865	NA	ADP-ribosylation factor 2 [Source:NCBI gene (formerly Entrezgene);Acc:100270721]	100270721
10460	ENSSSCG00000031904	553.588463686432	0.632101617619396	0.16608761077162	3.80583244398988	0.000141328040236396	0.00216670280205011	UGT8	UDP glycosyltransferase 8 [Source:VGNC Symbol;Acc:VGNC:98401]	100511825
10462	ENSSSCG00000031912	1152.24777343681	-0.906185	0.102904730811759	-8.80606	1.29621921391319e-18	3.81549326833203e-16	JUN	Jun proto-oncogene, AP-1 transcription factor subunit [Source:NCBI gene (formerly Entrezgene);Acc:396913]	396913
10484	ENSSSCG00000031981	10.079307606054	-5.08231	1.58986167688355	-3.1967	0.00139008522504658	0.0133781186063294	NA	NA	NA
10490	ENSSSCG00000032003	35.8652097229638	-1.33613	0.455494356543575	-2.93336	0.00335310899060817	0.0262656899406243	NA	NA	100739163
10491	ENSSSCG00000032007	153.398042167794	-0.895147	0.228694198839107	-3.91417	9.07172339136516e-05	0.00150393051366737	RTN4	reticulon 4 [Source:VGNC Symbol;Acc:VGNC:92502]	100170118
10495	ENSSSCG00000032022	5.94762873555369	-5.77849	1.74287037573218	-3.3155	0.000914779840378472	0.00953357495330703	C15orf62	chromosome 1 C15orf62 homolog [Source:VGNC Symbol;Acc:VGNC:111308]	NA
10505	ENSSSCG00000032053	23.6910762764966	-3.40726	0.74969060689255	-4.54489	5.49630798623687e-06	0.00014737671171193	ST8SIA5	ST8 alpha-N-acetyl-neuraminide alpha-2,8-sialyltransferase 5 [Source:VGNC Symbol;Acc:VGNC:93520]	100622364
10516	ENSSSCG00000032078	33.7851948288227	-1.65171	0.479432543072755	-3.44514	0.000570757642772985	0.00654001361260464	ZNF362	zinc finger protein 362 [Source:VGNC Symbol;Acc:VGNC:95229]	100739793
10536	ENSSSCG00000032116	22.3103958555767	-2.2243	0.639878996758675	-3.47613	0.000508704605132611	0.00596838015906693	OGFOD3	2-oxoglutarate and iron dependent oxygenase domain containing 3 [Source:VGNC Symbol;Acc:VGNC:91025]	100622920
10563	ENSSSCG00000032198	55.3877086329425	0.985168839831672	0.355171135419375	2.77378632885923	0.00554080571496017	0.0384557190886602	SPOPL	speckle type BTB/POZ protein like [Source:VGNC Symbol;Acc:VGNC:96161]	100156406
10574	ENSSSCG00000032235	66.1035321441315	-1.01008	0.33489722942409	-3.01608	0.00256068620922915	0.0214676262831958	ARFGAP1	ADP ribosylation factor GTPase activating protein 1 [Source:VGNC Symbol;Acc:VGNC:95671]	110257378
10603	ENSSSCG00000032320	40.1177841847731	-3.09035	0.534767875195746	-5.77886	7.52101325321591e-09	4.86870289289535e-07	TCIM	transcriptional and immune response regulator [Source:VGNC Symbol;Acc:VGNC:95587]	100628052
10624	ENSSSCG00000032377	161.062979889477	0.609742626695689	0.22591424356433	2.69900036879287	0.00695480992698708	0.0449821349086284	RALGAPA1	Ral GTPase activating protein catalytic subunit alpha 1 [Source:VGNC Symbol;Acc:VGNC:92071]	100155163
10626	ENSSSCG00000032381	159.49246211939	-1.20865	0.222603298140819	-5.42962	5.64747769702434e-08	2.93358782646213e-06	NA	lipopolysaccharide induced TNF factor [Source:VGNC Symbol;Acc:VGNC:98073]	100518302
10644	ENSSSCG00000032428	8.75466117819985	-3.88492	1.30927463619493	-2.96723	0.00300498479569466	0.0241297671720595	ARSA	arylsulfatase A [Source:NCBI gene (formerly Entrezgene);Acc:396973]	396973
10666	ENSSSCG00000032481	79.5212953362389	-1.09231	0.326781892951682	-3.34263	0.000829881102519081	0.00887932559286571	DPM2	dolichyl-phosphate mannosyltransferase subunit 2, regulatory [Source:NCBI gene (formerly Entrezgene);Acc:100522057]	100522057
10680	ENSSSCG00000032527	294.387171676297	-2.37789	0.196190285258597	-12.1203	8.2433426274617e-34	9.92648331303252e-31	FOSL2	FOS like 2, AP-1 transcription factor subunit [Source:VGNC Symbol;Acc:VGNC:88192]	100623777
10690	ENSSSCG00000032556	982.590849592405	-1.2089	0.111748956150039	-10.818	2.82883976209026e-27	1.87354057443238e-24	ALDOA	aldolase, fructose-bisphosphate A [Source:VGNC Symbol;Acc:VGNC:102549]	110260081
10692	ENSSSCG00000032558	13.6989343784821	-3.12388	0.924786001195978	-3.37795	0.000730284003394782	0.0079944974454275	EMX2	empty spiracles homeobox 2 [Source:VGNC Symbol;Acc:VGNC:87693]	100152562
10702	ENSSSCG00000032585	5.2712996197901	-5.60731	1.83154592211262	-3.06152	0.00220216736747105	0.0191278091472272	ZNF613	zinc finger protein 613 [Source:HGNC Symbol;Acc:HGNC:25827]	100625971
10751	ENSSSCG00000032739	143.685796240293	-0.773499	0.240310059680663	-3.21876	0.00128748069378664	0.0126045596968942	RBMX2	RNA binding motif protein X-linked 2 [Source:NCBI gene (formerly Entrezgene);Acc:100626622]	100626622
10752	ENSSSCG00000032740	218.599953173983	0.620661508007928	0.204778725713382	3.03088861328611	0.00243835181817202	0.0206908444481144	TMEM106B	transmembrane protein 106B [Source:VGNC Symbol;Acc:VGNC:104075]	100512621
10765	ENSSSCG00000032787	20.7128476485211	-1.76806	0.653898124247621	-2.70388	0.00685360427775542	0.0445888223296406	ALAD	aminolevulinate dehydratase [Source:VGNC Symbol;Acc:VGNC:85234]	100621486
10782	ENSSSCG00000032841	13.3782351458111	-3.02584	0.915797259710543	-3.30405	0.000952975014984243	0.00984368436204987	NA	NA	NA
10784	ENSSSCG00000032843	24.6805790983244	-2.99819	0.672375687941328	-4.4591	8.23037471780195e-06	0.00020377484768599	AHRR	aryl hydrocarbon receptor repressor [Source:VGNC Symbol;Acc:VGNC:103065]	100624847
10786	ENSSSCG00000032852	139.143121764558	-0.714781	0.232754824593477	-3.07096	0.00213372153666115	0.0186823212547311	FAM167A	family with sequence similarity 167 member A [Source:VGNC Symbol;Acc:VGNC:87924]	102162353
10797	ENSSSCG00000032905	106.026792730109	0.714895824315264	0.254424079543564	2.80985913596616	0.00495631874914614	0.0354872422438864	LAMB4	laminin subunit beta 4 [Source:VGNC Symbol;Acc:VGNC:89623]	100623759
10821	ENSSSCG00000032956	18.6922547247632	-2.00521	0.708831778713545	-2.82889	0.00467094697987903	0.0339765863237109	BMERB1	bMERB domain containing 1 [Source:VGNC Symbol;Acc:VGNC:85836]	100622402
10822	ENSSSCG00000032957	194.896337168547	-0.690147	0.198300984531019	-3.4803	0.000500856115915737	0.00589185263234319	PTPN23	protein tyrosine phosphatase non-receptor type 23 [Source:VGNC Symbol;Acc:VGNC:91979]	100158195
10830	ENSSSCG00000032969	9.28758074250688	-4.96353	1.62415087590676	-3.05607	0.00224255367972738	0.0194022639070339	NA	NA	100517161
10851	ENSSSCG00000033010	59.0925715233947	-2.7414	0.425198960708322	-6.44732	1.13842590678798e-10	1.15111370697051e-08	NA	AHNAK nucleoprotein [Source:VGNC Symbol;Acc:VGNC:96790]	NA
10854	ENSSSCG00000033018	137.818420989025	-2.1701	0.252751378700359	-8.58592	9.01154263176151e-18	2.53972114255985e-15	TM4SF1	transmembrane 4 L six family member 1 [Source:VGNC Symbol;Acc:VGNC:94030]	100522035
10855	ENSSSCG00000033019	208.085657495838	-0.764665	0.19259091485892	-3.97041	7.17488773828375e-05	0.00125380689948953	NA	NA	414416
10866	ENSSSCG00000033043	159.226156304601	-0.64929	0.219196223728036	-2.96214	0.00305510135757164	0.024437121124634	NA	SH3 and multiple ankyrin repeat domains 2 [Source:VGNC Symbol;Acc:VGNC:92835]	NA
10889	ENSSSCG00000033127	127.852728908577	0.748755476076997	0.232126954617769	3.22562917051117	0.0012569610149584	0.012342257675418	NA	NA	NA
10896	ENSSSCG00000033154	55.1163522373373	-1.06358	0.385381931494744	-2.7598	0.005783599481359	0.0395302160629934	ARL6IP5	ADP ribosylation factor like GTPase 6 interacting protein 5 [Source:NCBI gene (formerly Entrezgene);Acc:595127]	595127
10925	ENSSSCG00000033246	14.4136616480067	-2.21107	0.812766642297157	-2.72043	0.00651976891439928	0.0431157558862371	NA	NA	NA
10937	ENSSSCG00000033299	738.663056908488	-1.13828	0.115515250134014	-9.85391	6.593135959471e-23	2.91108929730509e-20	FLNA	filamin A [Source:VGNC Symbol;Acc:VGNC:88155]	733585
10938	ENSSSCG00000033301	76.4057417299079	-0.88417	0.320344352988098	-2.76006	0.00577903651919144	0.0395302160629934	THAP7	THAP domain containing 7 [Source:VGNC Symbol;Acc:VGNC:109439]	100526013
10945	ENSSSCG00000033321	181.567580781473	-1.24022	0.228396002312284	-5.43014	5.63082990402024e-08	2.93358782646213e-06	NA	NA	NA
10962	ENSSSCG00000033359	26.6796481848682	-1.89069	0.599741535612025	-3.1525	0.00161877376858178	0.0150050926092612	CUEDC2	CUE domain containing 2 [Source:VGNC Symbol;Acc:VGNC:87086]	100738499
10975	ENSSSCG00000033395	116.228236394524	0.975253803432075	0.270417614849781	3.60647291402904	0.000310387240983212	0.00403077391574866	NA	NA	NA
10985	ENSSSCG00000033425	17.9067872144735	-1.85222	0.680214182756591	-2.723	0.00646928113970429	0.0428486835713121	ST6GALNAC5	ST6 N-acetylgalactosaminide alpha-2,6-sialyltransferase 5 [Source:VGNC Symbol;Acc:VGNC:93513]	404690
11006	ENSSSCG00000033509	9.34001764758606	-6.42904	1.63907362006051	-3.92236	8.76851104636241e-05	0.0014670485710126	SAMD11	sterile alpha motif domain containing 11 [Source:VGNC Symbol;Acc:VGNC:92564]	102163932
11014	ENSSSCG00000033537	24.6805584810353	-1.94875	0.583733074989587	-3.33843	0.000842547485330522	0.00900030966990975	NA	NA	NA
11027	ENSSSCG00000033586	27.0300356575621	-2.11392	0.578078511753816	-3.6568	0.000255380191056468	0.00347954030131161	DBNDD2	dysbindin domain containing 2 [Source:VGNC Symbol;Acc:VGNC:107134]	100157614
11028	ENSSSCG00000033591	18.1621383092515	-1.85729	0.68122612193996	-2.7264	0.0064029705378684	0.0424918575874774	CHD9	chromodomain helicase DNA binding protein 9 [Source:VGNC Symbol;Acc:VGNC:86635]	110260954
11040	ENSSSCG00000033631	216.658612235999	0.588516626686684	0.191641365511957	3.07092691139254	0.00213395380178229	0.0186823212547311	NA	NA	NA
11057	ENSSSCG00000033687	283.733561670624	-0.588538	0.16715429859548	-3.52093	0.000430038074467804	0.00525487484723297	ATG101	autophagy related 101 [Source:VGNC Symbol;Acc:VGNC:85614]	110260663
11065	ENSSSCG00000033702	359.104273538774	-1.15776	0.155733175228054	-7.43423	1.05181575094403e-13	1.72004338728452e-11	SBSN	suprabasin [Source:VGNC Symbol;Acc:VGNC:92598]	106510510
11069	ENSSSCG00000033720	17.9177695659343	-2.81354	0.767666763937571	-3.66505	0.000247292639094542	0.00339796503884472	NA	NA	100623151
11109	ENSSSCG00000033844	162.17234469522	-1.19576	0.219536286312679	-5.44676	5.12964993433954e-08	2.69632313612149e-06	CYP1B1	cytochrome P450 family 1 subfamily B member 1 [Source:VGNC Symbol;Acc:VGNC:103345]	100625479
11118	ENSSSCG00000033879	84.8833462756775	1.08063680246969	0.288258270972444	3.74884924836379	0.000177647823800867	0.00260013599344341	ZNF280B	zinc finger protein 280B [Source:HGNC Symbol;Acc:HGNC:23022]	100152690
11140	ENSSSCG00000033968	4.91495156129982	-5.49602	1.82943561429903	-3.00422	0.002662663026213	0.0221126234766253	NA	NA	NA
11147	ENSSSCG00000033991	93.5422496254669	-0.814403	0.279955854305516	-2.90904	0.00362540625174727	0.0277104046224145	DPP7	dipeptidyl peptidase 7 [Source:VGNC Symbol;Acc:VGNC:87422]	100626630
11148	ENSSSCG00000033993	45.0588777690922	-1.33026	0.417947949450323	-3.18284	0.00145835932765415	0.013855863116837	PLCXD3	phosphatidylinositol specific phospholipase C X domain containing 3 [Source:VGNC Symbol;Acc:VGNC:91524]	100522405
11153	ENSSSCG00000034015	9.9343571312559	-3.42769	1.11769151516255	-3.06676	0.00216391782207726	0.0188946970805771	XIRP1	xin actin binding repeat containing 1 [Source:NCBI gene (formerly Entrezgene);Acc:100134978]	100134978
11164	ENSSSCG00000034058	346.220641572179	-0.789366	0.170967948092221	-4.61704	3.89247922389582e-06	0.000109236821609585	ARHGDIA	Rho GDP dissociation inhibitor alpha [Source:VGNC Symbol;Acc:VGNC:85483]	100529116
11169	ENSSSCG00000034072	442.038194650512	-0.82618	0.137823	-5.99452	2.04089872529794e-09	1.54478540087409e-07	NA	NA	NA
11176	ENSSSCG00000034105	147.378048567389	-0.630229	0.221549071556744	-2.84465	0.00444603382570841	0.032573099588127	NA	NA	NA
11188	ENSSSCG00000034137	77.2979517423144	-1.19498	0.313231127355658	-3.815	0.000136181002295695	0.00209994593295551	PPIB	peptidylprolyl isomerase B [Source:VGNC Symbol;Acc:VGNC:98210]	100737887
11215	ENSSSCG00000034207	96.1065348246019	-1.40012	0.302480160107501	-4.62881	3.67776669689536e-06	0.00010454012374909	CEBPB	CCAAT enhancer binding protein beta [Source:NCBI gene (formerly Entrezgene);Acc:397360]	397360
11218	ENSSSCG00000034227	220.803083087656	-1.07025	0.207984396587031	-5.1458	2.66379656337137e-07	1.09240400242778e-05	RPL35	ribosomal protein L35 [Source:NCBI gene (formerly Entrezgene);Acc:397598]	397598
11225	ENSSSCG00000034242	494.844960030563	0.822963360331102	0.170986475586254	4.81303189336725	1.48657553807062e-06	4.77661668638086e-05	HNF4G	hepatocyte nuclear factor 4 gamma [Source:VGNC Symbol;Acc:VGNC:88917]	110260272
11227	ENSSSCG00000034259	140.015958360058	-1.44021	0.262634126895298	-5.48373	4.16460693993772e-08	2.22437030348448e-06	PMEPA1	prostate transmembrane protein, androgen induced 1 [Source:VGNC Symbol;Acc:VGNC:95606]	100144523
11231	ENSSSCG00000034266	46.3727215614334	-1.26579	0.457788307004888	-2.76501	0.00569205545885636	0.0391469193188013	CACNA1H	calcium voltage-gated channel subunit alpha1 H [Source:VGNC Symbol;Acc:VGNC:97041]	110259950
11239	ENSSSCG00000034293	239.255650173149	-1.47419	0.188858908774536	-7.80575	5.91473564153324e-15	1.13545780156158e-12	ARL4C	ADP ribosylation factor like GTPase 4C [Source:NCBI gene (formerly Entrezgene);Acc:100514255]	100514255
11261	ENSSSCG00000034373	43.3349610098832	-1.71664	0.435864299242207	-3.93846	8.2005100139164e-05	0.00139261481595303	TNRC6C	trinucleotide repeat containing adaptor 6C [Source:VGNC Symbol;Acc:VGNC:94294]	100624184
11285	ENSSSCG00000034448	815.697954606136	-0.727747	0.117996108644117	-6.16755	6.93554770180361e-10	5.81444714291713e-08	FLT3LG	fms related receptor tyrosine kinase 3 ligand [Source:HGNC Symbol;Acc:HGNC:3766]	780432
11289	ENSSSCG00000034465	80.8049059169822	-1.835	0.341074022681417	-5.38006	7.44591162109433e-08	3.68016960197819e-06	LRP10	LDL receptor related protein 10 [Source:VGNC Symbol;Acc:VGNC:89816]	100233190
11325	ENSSSCG00000034610	18.4485108449221	-1.88535	0.690785427613081	-2.72929	0.00634715408946179	0.0422060256370536	NA	NA	100513206
11344	ENSSSCG00000034692	25.1724948127244	-4.79367	0.954037347045896	-5.02461	5.04457768968965e-07	1.88758406998952e-05	SH3BP4	SH3 domain binding protein 4 [Source:VGNC Symbol;Acc:VGNC:95495]	110256943
11346	ENSSSCG00000034697	39.0179452805576	-3.44214	0.597910506023836	-5.75694	8.56501461874486e-09	5.39474429619125e-07	NA	NA	NA
11347	ENSSSCG00000034702	12.0204595202449	-3.16659	1.05580028249592	-2.99924	0.00270657537100098	0.0223511828954358	NA	NA	NA
11355	ENSSSCG00000034723	48.5161774693875	-1.2055	0.396975104522102	-3.03672	0.00239167234171533	0.0203745207600671	PYCR1	pyrroline-5-carboxylate reductase 1 [Source:VGNC Symbol;Acc:VGNC:92018]	100620951
11358	ENSSSCG00000034732	76.6191184653066	-1.07466	0.344914678795316	-3.11573	0.00183488023849817	0.0165965633289635	DNLZ	DNL-type zinc finger [Source:VGNC Symbol;Acc:VGNC:87379]	110258077
11366	ENSSSCG00000034752	29.9147604639621	-1.55333	0.512681979589468	-3.02981	0.00244704569840544	0.0207513235090131	SUPT4H1	SPT4 homolog, DSIF elongation factor subunit [Source:VGNC Symbol;Acc:VGNC:93624]	100515097
11372	ENSSSCG00000034763	36.2096074318368	-2.41916	0.530754881889337	-4.55796	5.16530221442236e-06	0.000139631822718854	IRS2	insulin receptor substrate 2 [Source:VGNC Symbol;Acc:VGNC:89214]	110255858
11373	ENSSSCG00000034767	253.557299742102	-2.31187	0.200340611126529	-11.5397	8.32189889080104e-31	7.87370519339647e-28	LAMA1	laminin subunit alpha 1 [Source:VGNC Symbol;Acc:VGNC:89619]	100625589
11413	ENSSSCG00000034887	30.116257166515	-3.61838	0.671936346842246	-5.38501	7.24410345825857e-08	3.60734565443959e-06	HAPLN4	hyaluronan and proteoglycan link protein 4 [Source:VGNC Symbol;Acc:VGNC:88783]	110259312
11417	ENSSSCG00000034905	63.1099476692168	-2.2921	0.399907331061322	-5.73157	9.95076369197848e-09	6.13059608669521e-07	MVD	mevalonate diphosphate decarboxylase [Source:VGNC Symbol;Acc:VGNC:90489]	110260885
11427	ENSSSCG00000034948	15.6590241097489	-2.23447	0.774753057670329	-2.8841	0.00392534135128675	0.0294478064165996	RASSF9	Ras association domain family member 9 [Source:VGNC Symbol;Acc:VGNC:92129]	110260805
11431	ENSSSCG00000034958	111.434779980431	-0.720182	0.256863206353958	-2.80376	0.00505111486107507	0.035990891581388	MIS12	MIS12 kinetochore complex component [Source:VGNC Symbol;Acc:VGNC:90238]	110256100
11445	ENSSSCG00000035007	260.417366694259	-0.902764	0.18847420780997	-4.78986	1.66900750584645e-06	5.30160034111319e-05	NA	ribosomal protein L17 [Source:NCBI gene (formerly Entrezgene);Acc:100625001]	100625001
11468	ENSSSCG00000035077	1127.65381218108	-1.0829	0.0992523888674144	-10.9106	1.0257807312173e-27	7.1513113503707e-25	INHBA	inhibin subunit beta A [Source:NCBI gene (formerly Entrezgene);Acc:397093]	397093
11470	ENSSSCG00000035080	92.358974342513	-1.09661	0.300901536794931	-3.64443	0.000267986489452869	0.00360380613126163	NA	ribosomal protein L23a [Source:VGNC Symbol;Acc:VGNC:92426]	100514795
11487	ENSSSCG00000035123	43.8808610006574	-1.11451	0.417023022639419	-2.67254	0.00752795605810447	0.0478250867844853	COMMD5	COMM domain containing 5 [Source:VGNC Symbol;Acc:VGNC:86889]	100522132
11516	ENSSSCG00000035212	74.3721226973789	-2.58784	0.374918997934403	-6.90239	5.1135871035104e-12	6.98294585289678e-10	KLF6	KLF transcription factor 6 [Source:NCBI gene (formerly Entrezgene);Acc:100174961]	100174961
11529	ENSSSCG00000035249	23.1746875580688	-6.29746	1.48550602760957	-4.23927	2.24246859863868e-05	0.00047678553864475	GADD45G	growth arrest and DNA damage inducible gamma [Source:NCBI gene (formerly Entrezgene);Acc:100152997]	100152997
11558	ENSSSCG00000035366	235.908962648247	-0.599015	0.188624493039302	-3.1757	0.0014947416926753	0.0141031586747636	MFHAS1	multifunctional ROCO family signaling regulator 1 [Source:VGNC Symbol;Acc:VGNC:107361]	100623863
11566	ENSSSCG00000035400	115.944977979078	0.667696639373098	0.24501501153855	2.72512543284738	0.00642770627108019	0.0426133119453094	YPEL2	yippee like 2 [Source:VGNC Symbol;Acc:VGNC:95036]	100524105
11579	ENSSSCG00000035446	126.885553155842	-0.961661	0.255365741839637	-3.76582	0.000166003868162645	0.00246512022161703	CAVIN1	caveolae associated protein 1 [Source:VGNC Symbol;Acc:VGNC:86217]	106505427
11596	ENSSSCG00000035511	150.978613277084	-1.51325	0.240642087358841	-6.28838	3.20789096265611e-10	2.87106241157722e-08	C1QTNF1	C1q and TNF related 1 [Source:VGNC Symbol;Acc:VGNC:85981]	100217377
11605	ENSSSCG00000035537	75.7264670016608	-1.29147	0.321982073037383	-4.01101	6.04597027240286e-05	0.00108422432826334	RUNX1	RUNX family transcription factor 1 [Source:VGNC Symbol;Acc:VGNC:92516]	100512633
11608	ENSSSCG00000035544	554.428632596427	0.639192076653101	0.131642892717666	4.85550008403396	1.20083303464487e-06	4.00660815539191e-05	NUSAP1	nucleolar and spindle associated protein 1 [Source:VGNC Symbol;Acc:VGNC:103143]	106509022
11637	ENSSSCG00000035628	631.160174136185	0.670800840705158	0.125295162433074	5.35376488348833	8.61427782915291e-08	4.1342291349623e-06	CCDC115	coiled-coil domain containing 115 [Source:VGNC Symbol;Acc:VGNC:96169]	100736657
11672	ENSSSCG00000035733	165.946572481235	-1.41355	0.215529044323845	-6.55853	5.43398192650241e-11	5.99821038320424e-09	PLXNB2	plexin B2 [Source:HGNC Symbol;Acc:HGNC:9104]	110260603
11692	ENSSSCG00000035805	9.67514918692929	-6.47647	1.63485383727547	-3.9615	7.44815048984127e-05	0.00129379062000305	DLK1	delta like non-canonical Notch ligand 1 [Source:VGNC Symbol;Acc:VGNC:87333]	497066
11693	ENSSSCG00000035811	350.539416379652	-0.690835	0.154363775969926	-4.47537	7.62793959130321e-06	0.000192456548240766	RPL32	ribosomal protein L32 [Source:NCBI gene (formerly Entrezgene);Acc:414419]	414419
11705	ENSSSCG00000035849	62.8010830600915	-1.17971	0.343639366697098	-3.43299	0.000596963209551679	0.0067716876280968	PTPRF	protein tyrosine phosphatase receptor type F [Source:VGNC Symbol;Acc:VGNC:91987]	100521277
11738	ENSSSCG00000035952	28.9468	-1.52317	0.538646843893927	-2.82778	0.00468723709469539	0.0340576755657351	TGFB1I1	transforming growth factor beta 1 induced transcript 1 [Source:VGNC Symbol;Acc:VGNC:93929]	100623028
11747	ENSSSCG00000035983	41.8439584810484	-1.27657	0.424811242992235	-3.00502	0.00265561933437588	0.0220679634273168	TPPP3	tubulin polymerization promoting protein family member 3 [Source:VGNC Symbol;Acc:VGNC:94346]	100521665
11755	ENSSSCG00000035997	447.398989755067	-0.692336	0.149111628870182	-4.64307	3.43268558883424e-06	9.90617719165542e-05	RPL10	ribosomal protein L10 [Source:NCBI gene (formerly Entrezgene);Acc:733593]	733593
11762	ENSSSCG00000036011	6.65481811228609	-5.94315	1.74046990152144	-3.41468	0.000638568036631184	0.00713193272615233	ISLR2	immunoglobulin superfamily containing leucine rich repeat 2 [Source:VGNC Symbol;Acc:VGNC:89227]	100157309
11782	ENSSSCG00000036060	35.1153860896663	-3.67931	0.642769533991414	-5.72415	1.03955655883934e-08	6.31649824696599e-07	RRAD	RRAD, Ras related glycolysis inhibitor and calcium channel regulator [Source:VGNC Symbol;Acc:VGNC:92454]	100623310
11798	ENSSSCG00000036102	63.6880217768408	-1.6005	0.379447720986325	-4.21798	2.46504811741964e-05	0.000517464775964194	NA	transcription factor 25 [Source:VGNC Symbol;Acc:VGNC:93821]	100620736
11809	ENSSSCG00000036136	63.2041358867862	-1.64394	0.375979138543569	-4.37243	1.22869106582419e-05	0.000285530558910652	BHLHE40	basic helix-loop-helix family member e40 [Source:VGNC Symbol;Acc:VGNC:85814]	100514873
11867	ENSSSCG00000036328	20.798906209194	-1.79111	0.631496987447947	-2.8363	0.00456396118120755	0.0333081155957439	DRG2	developmentally regulated GTP binding protein 2 [Source:VGNC Symbol;Acc:VGNC:87449]	110256132
11869	ENSSSCG00000036339	250.527299006652	0.800367411900793	0.175107419295279	4.57072244638108	4.8604567937712e-06	0.000133295260228351	HYCC2	hyccin PI4KA lipid kinase complex subunit 2 [Source:HGNC Symbol;Acc:HGNC:28593]	NA
11878	ENSSSCG00000036364	11.5581562093983	-2.8663	0.972980732887755	-2.9459	0.00322017312064928	0.0254805335460695	NA	NA	NA
11887	ENSSSCG00000036396	7.45587034686204	-6.10064	1.68711813119294	-3.61602	0.000299172689577028	0.00392360539221516	NA	NA	NA
11889	ENSSSCG00000036402	15.5584979260575	-2.41249	0.791849777309783	-3.04665	0.00231408839863199	0.0198654665769794	MYL9	myosin light chain 9 [Source:NCBI gene (formerly Entrezgene);Acc:100157760]	100157760
11898	ENSSSCG00000036436	14.9755802713584	-3.26352	0.879847753105713	-3.70919	0.000207926360010043	0.00297429002666634	FZD1	frizzled class receptor 1 [Source:VGNC Symbol;Acc:VGNC:88278]	NA
11899	ENSSSCG00000036438	241.23616738575	-0.962654	0.204310189370209	-4.71173	2.45626900305295e-06	7.36102697159263e-05	GPX3	glutathione peroxidase 3 [Source:NCBI gene (formerly Entrezgene);Acc:396598]	396598
11928	ENSSSCG00000036537	204.246842902722	-1.02546	0.194716894926846	-5.26643	1.39104118839274e-07	6.20395002742432e-06	NFIC	nuclear factor I C [Source:VGNC Symbol;Acc:VGNC:100313]	100737330
11940	ENSSSCG00000036568	18.5573289608655	-2.94608	0.801574879302157	-3.67536	0.000237513476593	0.00329646525210808	MVB12A	multivesicular body subunit 12A [Source:VGNC Symbol;Acc:VGNC:90487]	110259321
11966	ENSSSCG00000036673	441.603188694603	0.93164877609323	0.133384557545077	6.98468243430939	2.85501030556675e-12	4.06639424812228e-10	PPT1	palmitoyl-protein thioesterase 1 [Source:VGNC Symbol;Acc:VGNC:91764]	100517533
11969	ENSSSCG00000036684	6.79386226905755	-5.96853	1.7053615577941	-3.49986	0.000465497279212337	0.00556496115563775	TTPAL	alpha tocopherol transfer protein like [Source:VGNC Symbol;Acc:VGNC:95742]	100157594
11975	ENSSSCG00000036702	130.548953971622	-1.23789	0.253253434291253	-4.88796	1.01888274616228e-06	3.48736973014615e-05	ACTN1	actinin alpha 1 [Source:NCBI gene (formerly Entrezgene);Acc:100513412]	100513412
11979	ENSSSCG00000036716	144.868123316996	-0.776084	0.235349345878954	-3.29758	0.00097520343919191	0.0100213690888565	NA	ribosomal protein L37a [Source:VGNC Symbol;Acc:VGNC:98296]	110257174
11982	ENSSSCG00000036723	24.3358508792993	-1.64395	0.607299043758593	-2.70699	0.00678963620860714	0.044285000928802	EMP1	epithelial membrane protein 1 [Source:VGNC Symbol;Acc:VGNC:87688]	100101477
12018	ENSSSCG00000036824	32.1991523333188	-1.54898	0.506438272839824	-3.05857	0.00222395889921708	0.0192539605091696	AVPI1	AVP induced 1 [Source:VGNC Symbol;Acc:VGNC:85702]	100155615
12060	ENSSSCG00000036946	11.2419847853834	-4.1523	1.25780534591561	-3.30122	0.000962645524954286	0.00992311488213578	NA	NA	NA
12093	ENSSSCG00000037066	122.864041871247	-0.863697	0.242825908186935	-3.55686	0.000375316706207797	0.0046966908103679	GADD45A	growth arrest and DNA damage inducible alpha [Source:NCBI gene (formerly Entrezgene);Acc:733669]	733669
12114	ENSSSCG00000037144	23.6248381774721	-3.01195	0.704320566507691	-4.27639	1.89950213516255e-05	0.000413149512025667	CDKN1B	cyclin dependent kinase inhibitor 1B [Source:NCBI gene (formerly Entrezgene);Acc:397584]	397584
12147	ENSSSCG00000037254	835.739341155231	0.706496609255326	0.106540539511198	6.63124677701739	3.32863190429652e-11	3.80095329347515e-09	RNPC3	RNA binding region (RNP1, RRM) containing 3 [Source:HGNC Symbol;Acc:HGNC:18666]	100522864
12153	ENSSSCG00000037274	538.216238802728	-0.755312	0.13103264403413	-5.7643	8.19956315125142e-09	5.22170257218636e-07	PTMA	prothymosin alpha [Source:VGNC Symbol;Acc:VGNC:106455]	100294684
12171	ENSSSCG00000037332	105.40427307231	0.968160243163929	0.266012827003812	3.63952465777169	0.000273141782855982	0.00364721376583703	NA	NA	NA
12185	ENSSSCG00000037387	46.7537808084524	-1.33189	0.413434943801531	-3.22151	0.00127515242890887	0.0125023457241502	NA	NA	NA
12217	ENSSSCG00000037510	42.3394265327796	-1.15584	0.422052119493365	-2.73863	0.00616965852858271	0.04150497555592	NA	dynein light chain roadblock-type 1 [Source:VGNC Symbol;Acc:VGNC:95642]	100156707
12223	ENSSSCG00000037520	36.6986518429727	-1.67596	0.464342496412886	-3.60932	0.000307004985571173	0.00399781101346282	NA	NA	NA
12277	ENSSSCG00000037671	38.6324078878797	-1.47881	0.442139569643965	-3.34466	0.00082384341821361	0.00883040596834753	PACS2	phosphofurin acidic cluster sorting protein 2 [Source:VGNC Symbol;Acc:VGNC:91141]	110258361
12279	ENSSSCG00000037676	43.1448238273881	-1.26304	0.452780738972477	-2.78952	0.00527860217939355	0.0370537172592724	KAZN	kazrin, periplakin interacting protein [Source:HGNC Symbol;Acc:HGNC:29173]	100520199
12281	ENSSSCG00000037686	24.1965720074896	-1.92823	0.607186997085429	-3.17568	0.00149485390150748	0.0141031586747636	TBL3	transducin beta like 3 [Source:VGNC Symbol;Acc:VGNC:93790]	100623969
12285	ENSSSCG00000037705	279.037027964741	0.729915835898946	0.17105495424364	4.26714232935517	1.97992848810764e-05	0.000427135712597293	SLC6A5	solute carrier family 6 member 5 [Source:VGNC Symbol;Acc:VGNC:93165]	100521246
12295	ENSSSCG00000037734	143.015549813443	-0.694391	0.238648090863605	-2.90968	0.00361794186247758	0.0276826088199542	UBE2M	ubiquitin conjugating enzyme E2 M [Source:VGNC Symbol;Acc:VGNC:94648]	100621774
12317	ENSSSCG00000037821	582.339704459498	-0.810609	0.139805760498353	-5.79811	6.70682054916556e-09	4.41982810916652e-07	RGS5	regulator of G protein signaling 5 [Source:NCBI gene (formerly Entrezgene);Acc:397640]	397640
12328	ENSSSCG00000037880	34.6936065302941	-1.81937	0.494059183527936	-3.6825	0.000230956741900899	0.00322706012997818	NSMF	NMDA receptor synaptonuclear signaling and neuronal migration factor [Source:VGNC Symbol;Acc:VGNC:90912]	100514943
12332	ENSSSCG00000037898	28.4895199461613	-1.82415	0.52742662735557	-3.45858	0.000543035760851505	0.00628763259461454	CXXC5	CXXC finger protein 5 [Source:VGNC Symbol;Acc:VGNC:87118]	NA
12357	ENSSSCG00000037999	4.55395542791804	-5.393	1.91503460794527	-2.81614	0.00486051887016918	0.0350857945254828	PPP1R14B	protein phosphatase 1 regulatory inhibitor subunit 14B [Source:NCBI gene (formerly Entrezgene);Acc:397205]	397205
12394	ENSSSCG00000038089	109.774116191468	-1.81446	0.2799489007533	-6.48139	9.08790465798571e-11	9.53766573899176e-09	COL18A1	collagen type XVIII alpha 1 chain [Source:VGNC Symbol;Acc:VGNC:86869]	100624675
12403	ENSSSCG00000038132	223.26482954623	-0.979055	0.185503580044135	-5.27782	1.3072775679368e-07	5.86989785250535e-06	IRF2BP2	interferon regulatory factor 2 binding protein 2 [Source:VGNC Symbol;Acc:VGNC:89205]	110256877
12410	ENSSSCG00000038171	140.127676943936	1.14154810770128	0.249740715610632	4.57093311721366	4.85557248615916e-06	0.000133295260228351	NA	NA	100515185
12443	ENSSSCG00000038276	171.868506629929	0.593695799903643	0.215898243255233	2.74988712715824	0.00596157962122028	0.0404337345943081	NA	NA	NA
12467	ENSSSCG00000038366	78.5893714795135	-1.99914	0.334001486148486	-5.98544	2.15811534878211e-09	1.59700535809876e-07	RAP2B	RAP2B, member of RAS oncogene family [Source:NCBI gene (formerly Entrezgene);Acc:100144507]	100144507
12476	ENSSSCG00000038399	185.321956776645	0.595049689783919	0.20718777809504	2.87203084687245	0.00407843154835717	0.0304011841809449	ATP5PF	ATP synthase peripheral stalk subunit F6 [Source:VGNC Symbol;Acc:VGNC:108631]	100622245
12480	ENSSSCG00000038406	41.3191567236517	-1.404	0.429099314986461	-3.27196	0.00106803437574286	0.0107665017816514	NA	NA	NA
12490	ENSSSCG00000038436	7.73530564717439	-4.69858	1.63894026642554	-2.86684	0.00414592476722924	0.0308050285223505	NA	NA	NA
12512	ENSSSCG00000038493	107.441064036233	-0.887571	0.275595322408453	-3.22056	0.00127940933883586	0.0125348048093342	PFDN1	prefoldin subunit 1 [Source:VGNC Symbol;Acc:VGNC:91332]	100737972
12514	ENSSSCG00000038500	126.030387349618	-1.32606	0.280563914142783	-4.72641	2.28519190090733e-06	6.92669380307061e-05	TRIB1	tribbles pseudokinase 1 [Source:VGNC Symbol;Acc:VGNC:94391]	100512960
12516	ENSSSCG00000038505	25.7216422181811	-1.88258	0.566728822603789	-3.32183	0.000894298035197162	0.00940895295807912	MSI2	musashi RNA binding protein 2 [Source:VGNC Symbol;Acc:VGNC:90422]	100737226
12517	ENSSSCG00000038506	153.088947303885	-1.53275	0.236518518240396	-6.48046	9.14452324363546e-11	9.53766573899176e-09	NA	CD46 molecule, complement regulatory protein [Source:NCBI gene (formerly Entrezgene);Acc:396922]	396922
12518	ENSSSCG00000038507	174.75909857984	-0.684944	0.209445771280773	-3.27027	0.00107445663676864	0.0107997236449569	RPS29	ribosomal protein S29 [Source:NCBI gene (formerly Entrezgene);Acc:414391]	414391
12532	ENSSSCG00000038549	219.270395507671	-0.853683	0.188435149738363	-4.53038	5.88778388935725e-06	0.000155979170796852	ZFP36L2	ZFP36 ring finger protein like 2 [Source:VGNC Symbol;Acc:VGNC:95147]	100513591
12545	ENSSSCG00000038594	34.8389274149757	-1.25468	0.456294855222443	-2.74972	0.00596467949243342	0.0404340555561786	NA	syndecan 4 [Source:VGNC Symbol;Acc:VGNC:95487]	397528
12549	ENSSSCG00000038610	162.551265821294	-0.662902	0.223034590850192	-2.97219	0.00295679096683731	0.0238669428072681	INHBB	inhibin subunit beta B [Source:NCBI gene (formerly Entrezgene);Acc:397490]	397490
12564	ENSSSCG00000038639	47.8891054507735	-1.45766	0.403230031710469	-3.61496	0.000300393774556542	0.0039357229849416	TOM1L2	target of myb1 like 2 membrane trafficking protein [Source:VGNC Symbol;Acc:VGNC:94303]	106508687
12568	ENSSSCG00000038650	4.30058389350991	-5.31331	1.92515541207409	-2.75994	0.00578122761389734	0.0395302160629934	TLCD1	TLC domain containing 1 [Source:VGNC Symbol;Acc:VGNC:94010]	100514185
12610	ENSSSCG00000038783	56.8664831844766	-1.09622	0.388967323770632	-2.81827	0.00482829657949363	0.0349484243125533	NA	NA	NA
12613	ENSSSCG00000038800	124.464957137203	-1.16101	0.279783804264238	-4.14965	3.32980792363165e-05	0.000671333877571155	PUF60	poly(U) binding splicing factor 60 [Source:VGNC Symbol;Acc:VGNC:98841]	100624565
12614	ENSSSCG00000038801	25.006508674711	-2.30646	0.610101569172532	-3.78045	0.000156544050870316	0.00235366912352805	NPNT	nephronectin [Source:VGNC Symbol;Acc:VGNC:90855]	100624725
12616	ENSSSCG00000038806	41.8511276831736	-1.54699	0.487711920300049	-3.17194	0.00151424118523696	0.0142556067801341	AXL	AXL receptor tyrosine kinase [Source:NCBI gene (formerly Entrezgene);Acc:100144875]	100144875
12626	ENSSSCG00000038843	70.4735746764471	-1.32566	0.347296175004007	-3.81708	0.000135039774043083	0.00208477487992387	NA	NA	NA
12642	ENSSSCG00000038880	168.706778648658	-1.20192	0.218862875168171	-5.49166	3.98164189439024e-08	2.15268687890176e-06	RPL23	ribosomal protein L23 [Source:NCBI gene (formerly Entrezgene);Acc:414398]	414398
12656	ENSSSCG00000038918	125.41551095648	-1.05518	0.253518320212019	-4.16213	3.15290406724142e-05	0.000642513342687382	CTSF	cathepsin F [Source:VGNC Symbol;Acc:VGNC:87076]	100520004
12659	ENSSSCG00000038929	21.0209748632865	-2.80613	0.778960271262585	-3.6024	0.000315288620111533	0.00407445176780231	CEMIP	cell migration inducing hyaluronidase 1 [Source:VGNC Symbol;Acc:VGNC:86542]	100738461
12666	ENSSSCG00000038943	178.598681891215	-0.848932	0.210165932187797	-4.03934	5.36012653590409e-05	0.000987485898394792	TOM1	target of myb1 membrane trafficking protein [Source:VGNC Symbol;Acc:VGNC:95552]	100624208
12692	ENSSSCG00000038992	80.1850145530841	-1.17332	0.325072808778605	-3.60941	0.000306897563965457	0.00399781101346282	TUBB6	tubulin beta 6 class V [Source:VGNC Symbol;Acc:VGNC:94581]	100623583
12709	ENSSSCG00000039053	171.032741427292	-1.71811	0.253573105359544	-6.77562	1.23874855167935e-11	1.53350124444343e-09	VGF	VGF nerve growth factor inducible [Source:VGNC Symbol;Acc:VGNC:94820]	110259887
12710	ENSSSCG00000039054	26.6982256501545	-1.82904	0.571099360128692	-3.20266	0.00136162876754254	0.0131746783454116	NA	NA	NA
12721	ENSSSCG00000039094	172.607957667209	-1.91137	0.225634533170092	-8.47108	2.4313100340008e-17	6.31473190399503e-15	PLEC	plectin [Source:VGNC Symbol;Acc:VGNC:91530]	110260403
12744	ENSSSCG00000039183	7.99422567600104	-6.20329	1.68267941374227	-3.68655	0.000227311827991852	0.00318958948472465	NDUFAF8	NADH:ubiquinone oxidoreductase complex assembly factor 8 [Source:VGNC Symbol;Acc:VGNC:99020]	NA
12759	ENSSSCG00000039221	56.9581299041117	-1.64772	0.375306566684667	-4.39034	1.13173847189281e-05	0.000266743911008756	MOB1A	MOB kinase activator 1A [Source:VGNC Symbol;Acc:VGNC:90290]	100738341
12779	ENSSSCG00000039279	45.1898267448317	-2.23335	0.445298551828611	-5.0154	5.2922582464865e-07	1.9691363127236e-05	NA	NA	NA
12786	ENSSSCG00000039307	27.1476547322332	-1.9088	0.545467087226494	-3.49939	0.000466331693547138	0.00556990947946383	H2AJ	H2A.J histone [Source:VGNC Symbol;Acc:VGNC:109801]	100625850
12789	ENSSSCG00000039314	254.577709742183	-1.42201	0.21090640986039	-6.74239	1.55801605054015e-11	1.87613460049589e-09	MCL1	MCL1 apoptosis regulator, BCL2 family member [Source:NCBI gene (formerly Entrezgene);Acc:397648]	397648
12803	ENSSSCG00000039348	55.3622645926173	-2.80939	0.433291196084303	-6.48383	8.9422028331127e-11	9.47587349819287e-09	H1-0	H1.0 linker histone [Source:VGNC Symbol;Acc:VGNC:109767]	100510904
12808	ENSSSCG00000039372	124.654900637639	-1.01662	0.253610568504973	-4.00857	6.10880599312864e-05	0.00109200059628856	EMC10	ER membrane protein complex subunit 10 [Source:VGNC Symbol;Acc:VGNC:87669]	100526111
12824	ENSSSCG00000039425	160.504156109699	-0.865374	0.231800183356444	-3.73327	0.00018900657606656	0.00273316714691884	BPGM	bisphosphoglycerate mutase [Source:VGNC Symbol;Acc:VGNC:85863]	106506774
12832	ENSSSCG00000039468	1258.34952885877	-0.81468	0.0975785933391426	-8.34896	6.88660495097728e-17	1.65854489419355e-14	SERPINH1	serpin family H member 1 [Source:NCBI gene (formerly Entrezgene);Acc:396773]	396773
12839	ENSSSCG00000039487	47.3719980092322	-1.18532	0.402183354899584	-2.94721	0.00320651327842162	0.0254027959844335	GPSM1	G protein signaling modulator 1 [Source:VGNC Symbol;Acc:VGNC:88648]	110258076
12858	ENSSSCG00000039548	98.9448303142088	-2.08588	0.306267499711368	-6.81065	9.71597384963674e-12	1.237478746272e-09	PTGFR	prostaglandin F receptor [Source:VGNC Symbol;Acc:VGNC:91954]	397126
12895	ENSSSCG00000039650	17.6243003026811	-2.65802	0.763374092526289	-3.48193	0.00049781261987657	0.00586135641145338	PCYT2	phosphate cytidylyltransferase 2, ethanolamine [Source:VGNC Symbol;Acc:VGNC:91238]	110255933
12908	ENSSSCG00000039679	8.08285048000482	-3.64774	1.30805608212482	-2.78867	0.00529242712764655	0.0371114291862394	ZNF623	zinc finger protein 623 [Source:HGNC Symbol;Acc:HGNC:29084]	110260414
12926	ENSSSCG00000039740	24.5484321763803	-1.58591	0.594907973041283	-2.66581	0.00768039406972494	0.0486070233385459	SYVN1	synoviolin 1 [Source:HGNC Symbol;Acc:HGNC:20738]	100514334
12943	ENSSSCG00000039795	86.9935085207695	-1.16783	0.28952443598515	-4.03363	5.49217371195796e-05	0.00100760849014675	NA	NA	NA
12944	ENSSSCG00000039797	123.502219186049	-1.85842	0.258842313080625	-7.17973	6.98481189182339e-13	1.02800909243436e-10	APCDD1	APC down-regulated 1 [Source:VGNC Symbol;Acc:VGNC:85406]	100626308
12960	ENSSSCG00000039862	82.2879889039141	-1.25033	0.302813338112183	-4.12906	3.64249428282638e-05	0.000720032702272647	TRIB3	tribbles pseudokinase 3 [Source:VGNC Symbol;Acc:VGNC:95791]	100518810
12975	ENSSSCG00000039894	55.3071569443371	-2.28751	0.418409094182577	-5.46716	4.57291898708861e-08	2.43264598003919e-06	NA	NA	NA
12994	ENSSSCG00000039953	23.8725946780167	-1.82059	0.585578854007575	-3.10904	0.00187695778086455	0.0168900698134048	PNRC1	proline rich nuclear receptor coactivator 1 [Source:VGNC Symbol;Acc:VGNC:91613]	106508885
12995	ENSSSCG00000039962	1404.22664785107	-0.587553	0.0996119294599767	-5.89842	3.67005002222044e-09	2.57214193620804e-07	HSPB1	heat shock protein family B (small) member 1 [Source:NCBI gene (formerly Entrezgene);Acc:493184]	493184
13007	ENSSSCG00000040003	4.31931208032447	-5.30879	1.88711815878119	-2.81318	0.00490548672597715	0.035275829083764	UAP1L1	UDP-N-acetylglucosamine pyrophosphorylase 1 like 1 [Source:VGNC Symbol;Acc:VGNC:94627]	110258063
13009	ENSSSCG00000040012	41.2383631367091	-1.50396	0.45868668724934	-3.27883	0.00104236914023555	0.0105479156849199	TMEM147	transmembrane protein 147 [Source:VGNC Symbol;Acc:VGNC:94093]	110261278
13036	ENSSSCG00000040139	5.51804582029212	-5.67164	1.77243367768112	-3.19992	0.0013746665470368	0.0132724398397553	B3GNT9	UDP-GlcNAc:betaGal beta-1,3-N-acetylglucosaminyltransferase 9 [Source:VGNC Symbol;Acc:VGNC:85728]	100620432
13040	ENSSSCG00000040151	39.9507845040807	-1.644	0.480960639793283	-3.41816	0.000630457044571651	0.0070604888078575	NA	NA	NA
13045	ENSSSCG00000040162	53.0936551585391	-2.64281	0.447748078296181	-5.90244	3.58156380173885e-09	2.53697294747769e-07	NUPR1	nuclear protein 1, transcriptional regulator [Source:VGNC Symbol;Acc:VGNC:90989]	110260086
13052	ENSSSCG00000040182	39.2330954684413	-1.2125	0.447906997322351	-2.70703	0.00678884500430813	0.044285000928802	RHBDD2	rhomboid domain containing 2 [Source:VGNC Symbol;Acc:VGNC:92274]	100523781
13078	ENSSSCG00000040281	36.5752501792366	-2.26871	0.51470760317313	-4.40777	1.0444210048486e-05	0.00024971842292824	ARMCX3	armadillo repeat containing X-linked 3 [Source:HGNC Symbol;Acc:HGNC:24065]	100521421
13080	ENSSSCG00000040288	40.9745939150826	-1.66395	0.473068281077119	-3.51736	0.000435857984385785	0.00530153798087613	ARNT2	aryl hydrocarbon receptor nuclear translocator 2 [Source:HGNC Symbol;Acc:HGNC:16876]	100157219
13104	ENSSSCG00000040385	57.0110348128169	-1.0767	0.388658878532817	-2.77029	0.00560058724107716	0.0386785081310261	RFNG	RFNG O-fucosylpeptide 3-beta-N-acetylglucosaminyltransferase [Source:VGNC Symbol;Acc:VGNC:92240]	110255925
13125	ENSSSCG00000040445	42.2648669148154	-1.72663	0.44141652387767	-3.91156	9.17019761211978e-05	0.00151835546962673	RND3	Rho family GTPase 3 [Source:NCBI gene (formerly Entrezgene);Acc:397559]	397559
13144	ENSSSCG00000040507	90.3470640572902	-0.94605	0.303537551047345	-3.11675	0.00182858859101669	0.0165787025849467	PDLIM7	PDZ and LIM domain 7 [Source:VGNC Symbol;Acc:VGNC:91285]	100624749
13172	ENSSSCG00000040607	146.824938313387	-0.657816	0.234526316695136	-2.80487	0.00503368621020395	0.0359484406881967	MAF	MAF bZIP transcription factor [Source:VGNC Symbol;Acc:VGNC:89945]	106510466
13182	ENSSSCG00000040637	397.340123592475	-0.748191	0.182858944578649	-4.09163	4.28350067489127e-05	0.000816392085462011	ERN2	endoplasmic reticulum to nucleus signaling 2 [Source:VGNC Symbol;Acc:VGNC:87778]	100624656
13188	ENSSSCG00000040663	271.455204589263	-1.9562	0.189372712770465	-10.3299	5.16058727671177e-25	2.84821412780517e-22	HERPUD1	homocysteine inducible ER protein with ubiquitin like domain 1 [Source:VGNC Symbol;Acc:VGNC:88852]	100622579
13193	ENSSSCG00000040682	177.234900437728	-1.13405	0.208932895317923	-5.42782	5.70462684025158e-08	2.9516987158583e-06	MAPK3	mitogen-activated protein kinase 3 [Source:VGNC Symbol;Acc:VGNC:90003]	445013
13217	ENSSSCG00000040738	330.395576856177	-0.853322	0.152559621799927	-5.59337	2.22704412261924e-08	1.2881845610574e-06	DYNC1H1	dynein cytoplasmic 1 heavy chain 1 [Source:HGNC Symbol;Acc:HGNC:2961]	100037291
13235	ENSSSCG00000040793	202.092167737346	-1.92559	0.206338395167672	-9.33219	1.03707799204319e-20	3.81587085627891e-18	CTSD	cathepsin D [Source:NCBI gene (formerly Entrezgene);Acc:494568]	494568
13271	ENSSSCG00000040912	437.760172101292	0.648643621939897	0.157370064764322	4.12177260593561	3.75968222449517e-05	0.00073344257357383	SNX6	sorting nexin 6 [Source:NCBI gene (formerly Entrezgene);Acc:100154775]	100154775
13277	ENSSSCG00000040929	667.230197299608	-0.938897	0.126780379026953	-7.4057	1.30465284816807e-13	2.08210019600413e-11	TPT1	tumor protein, translationally-controlled 1 [Source:NCBI gene (formerly Entrezgene);Acc:397664]	397664
