# Supplementary material for: Eicosapentaenoic Acid Improves Porcine Oocyte Cytoplasmic Maturation and Developmental Competence via Antioxidant and Mitochondrial Regulatory Mechanisms
Source: Antioxidants (Basel). 2026 Jan 21;15(1):137. doi: 10.3390/antiox15010137 (PMC12837691; doi:10.3390/antiox15010137)
Supplement: Supplementary file 1 [file antioxidants-15-00137-s001.zip › Table S5.xls]

## Sheet: selected_GO_genes
Table S5. Differentially expressed genes in MII oocytes (50 down-regulated and 3 up-regulated) related to the apoptotic process
Row.names	baseMean	log2FoldChange	lfcSE	stat	pvalue	padj	external_gene_name	description	entrezgene_id
ENSSSCG00000000383	115.937505117746	-0.785014	0.286527471827989	-2.73975	0.00614854207073494	0.0414260367593871	RNF41	ring finger protein 41 [Source:VGNC Symbol;Acc:VGNC:92394]	100157936
ENSSSCG00000000694	839.650788613316	-0.840946	0.102900342009578	-8.17243	3.02241883107888e-16	6.90257928215015e-14	NA	glyceraldehyde-3-phosphate dehydrogenase [Source:VGNC Symbol;Acc:VGNC:103283]	396823
ENSSSCG00000001571	286.389275638747	-0.662824	0.165256016826442	-4.01089	6.04893385615738e-05	0.00108422432826334	MTCH1	mitochondrial carrier 1 [Source:VGNC Symbol;Acc:VGNC:103996]	100152609
ENSSSCG00000001695	99.3177544607023	-1.5695	0.291532461014403	-5.38363	7.29973198086247e-08	3.62143257747207e-06	VEGFA	vascular endothelial growth factor A [Source:VGNC Symbol;Acc:VGNC:94815]	397157
ENSSSCG00000003017	111.616803045568	-0.934319	0.25584879705315	-3.65184	0.000260366583970132	0.00351919976660038	TGFB1	transforming growth factor beta 1 [Source:VGNC Symbol;Acc:VGNC:98656]	397078
ENSSSCG00000003178	19.3159285344903	-2.28136	0.688429966740053	-3.31386	0.000920176984625909	0.00958228328487012	IRF3	interferon regulatory factor 3 [Source:NCBI gene (formerly Entrezgene);Acc:396656]	396656
ENSSSCG00000003645	2890.62253788301	0.850863952782387	0.0760856550533944	11.1829746643474	4.9405680725474e-29	3.84957439346841e-26	UTP11	UTP11 small subunit processome component [Source:NCBI gene (formerly Entrezgene);Acc:100513019]	100513019
ENSSSCG00000003702	240.257189458751	-2.038	0.194067483392444	-10.5015	8.50000421344457e-26	4.8952632961429e-23	GATA6	GATA binding protein 6 [Source:VGNC Symbol;Acc:VGNC:88366]	397600
ENSSSCG00000004789	589.199	-1.66036	0.124191606796468	-13.3693	9.1378296170305e-41	1.72913844438837e-37	THBS1	thrombospondin 1 [Source:NCBI gene (formerly Entrezgene);Acc:492313]	492313
ENSSSCG00000004826	46.4318814949607	-1.89481	0.459958550311093	-4.11951	3.7967190969925e-05	0.000738492528028821	SELENOS	selenoprotein S [Source:NCBI gene (formerly Entrezgene);Acc:100151836]	100151836
ENSSSCG00000005169	266.750437013417	-1.19266	0.18773504892931	-6.3529	2.11287846020472e-10	2.02805710752694e-08	NA	ribosomal protein S6 [Source:VGNC Symbol;Acc:VGNC:103166]	100038023
ENSSSCG00000005267	31.0047750913136	-3.84033	0.691039560008014	-5.55732	2.73941102346685e-08	1.53755247528991e-06	ANXA1	annexin A1 [Source:NCBI gene (formerly Entrezgene);Acc:396942]	396942
ENSSSCG00000005943	133.381640638363	-1.59194	0.271036069691678	-5.87353	4.26599502689083e-09	2.95850105372753e-07	ST3GAL1	ST3 beta-galactoside alpha-2,3-sialyltransferase 1 [Source:VGNC Symbol;Acc:VGNC:98863]	445537
ENSSSCG00000006024	167.315336608153	0.615807105334601	0.205092520289761	3.00258197843866	0.00267699862229116	0.0221666404748454	EBAG9	estrogen receptor binding site associated antigen 9 [Source:VGNC Symbol;Acc:VGNC:98788]	100156275
ENSSSCG00000006522	31.8251444776952	-2.65504	0.628697838734608	-4.22307	2.4099501312232e-05	0.000507521336385167	GBA1	glucosylceramidase beta 1 [Source:VGNC Symbol;Acc:VGNC:98802]	449572
ENSSSCG00000006940	200.618597827255	-1.65276	0.203471029566958	-8.12285	4.5537804761731e-16	1.00532293645648e-13	CCN1	cellular communication network factor 1 [Source:VGNC Symbol;Acc:VGNC:86344]	100153791
ENSSSCG00000009370	271.099608551329	-0.702526	0.171369937299856	-4.09947	4.14096244893273e-05	0.000794944762298014	FOXO1	forkhead box O1 [Source:NCBI gene (formerly Entrezgene);Acc:397077]	397077
ENSSSCG00000009434	39.3878077507408	-2.29973	0.474617105676098	-4.84544	1.26332138300575e-06	4.15234616359655e-05	RGCC	regulator of cell cycle [Source:VGNC Symbol;Acc:VGNC:92251]	100625944
ENSSSCG00000009482	37.0431961369051	-2.8561	0.540988371845424	-5.27941	1.29598096790954e-07	5.83896731324141e-06	SPRY2	sprouty RTK signaling antagonist 2 [Source:VGNC Symbol;Acc:VGNC:93425]	100157266
ENSSSCG00000009668	95.3054290715711	-2.96079	0.347760169395558	-8.51387	1.68220634409862e-17	4.64218859040216e-15	CLU	clusterin [Source:VGNC Symbol;Acc:VGNC:86790]	397025
ENSSSCG00000010067	118.85	-0.933631	0.259192918010497	-3.60207	0.000315691228617209	0.0040756783764752	MIF	macrophage migration inhibitory factor [Source:NCBI gene (formerly Entrezgene);Acc:397412]	397412
ENSSSCG00000010320	154.488740012902	-0.839175	0.234487635480553	-3.57876	0.000345230342167295	0.00437181750702484	VDAC2	voltage dependent anion channel 2 [Source:VGNC Symbol;Acc:VGNC:111154]	397659
ENSSSCG00000011810	29.5902680405998	-1.62367	0.541357598765633	-2.99925	0.00270646011284184	0.0223511828954358	BCL6	BCL6 transcription repressor [Source:VGNC Symbol;Acc:VGNC:96565]	100156549
ENSSSCG00000012022	299.002861134587	-1.43091	0.180567371234002	-7.92451	2.29041858094906e-15	4.81569595607163e-13	APP	amyloid beta protein [Source:VGNC Symbol;Acc:VGNC:103902]	397663
ENSSSCG00000013269	87.9637971289887	-1.06482	0.294390944710778	-3.61704	0.000297989134566987	0.00391195646825997	MAPK8IP1	mitogen-activated protein kinase 8 interacting protein 1 [Source:VGNC Symbol;Acc:VGNC:90007]	100517574
ENSSSCG00000013316	18.0922506895844	-1.77799	0.6698447950885	-2.65433	0.00794672291627339	0.0498165128958624	WT1	WT1 transcription factor [Source:VGNC Symbol;Acc:VGNC:100884]	397338
ENSSSCG00000013599	25.5872847486347	-2.1815	0.600606650704696	-3.63217	0.000281053024066354	0.00373777947468165	ANGPTL4	angiopoietin like 4 [Source:NCBI gene (formerly Entrezgene);Acc:397628]	397628
ENSSSCG00000014232	10.1581684020007	-6.54514	1.64293254151572	-3.98382	6.78170978630107e-05	0.00119296849706964	LOX	lysyl oxidase [Source:NCBI gene (formerly Entrezgene);Acc:100525278]	100525278
ENSSSCG00000014336	328.913197412157	-1.96917	0.191035731523783	-10.3078	6.49414404639668e-25	3.44085728154282e-22	EGR1	early growth response 1 [Source:VGNC Symbol;Acc:VGNC:87590]	100520726
ENSSSCG00000014924	890.026726826528	-1.40544	0.108618622094245	-12.9392	2.70294625289581e-38	3.97813622953977e-35	CTSC	cathepsin C [Source:VGNC Symbol;Acc:VGNC:87075]	100522387
ENSSSCG00000015595	142.268013708226	-2.82058	0.28079035210327	-10.0451	9.65099603373903e-24	4.40817563665197e-21	ATF3	activating transcription factor 3 [Source:VGNC Symbol;Acc:VGNC:85606]	100738612
ENSSSCG00000016883	178.532269287749	0.630340571332582	0.198789997419662	3.17088676248575	0.00151974372983654	0.0142769684010035	ISL1	ISL LIM homeobox 1 [Source:VGNC Symbol;Acc:VGNC:89225]	100511417
ENSSSCG00000016925	108.731637593551	-0.852721	0.259944952785757	-3.28039	0.00103664118206174	0.0104979733162001	PLK2	polo like kinase 2 [Source:VGNC Symbol;Acc:VGNC:91563]	397251
ENSSSCG00000017178	78.4391903401104	-1.70163	0.329669854791411	-5.16162	2.44820379685349e-07	1.02623124978232e-05	SPHK1	sphingosine kinase 1 [Source:VGNC Symbol;Acc:VGNC:93404]	100519210
ENSSSCG00000017251	166.724382442759	-1.89565	0.225853524712356	-8.39325	4.72868790025818e-17	1.18181509295887e-14	SOX9	SRY-box transcription factor 9 [Source:NCBI gene (formerly Entrezgene);Acc:396840]	396840
ENSSSCG00000017950	27.5710114978017	-1.623	0.53270957055728	-3.04669	0.00231375937557574	0.0198654665769794	TP53	tumor protein p53 [Source:NCBI gene (formerly Entrezgene);Acc:397276]	397276
ENSSSCG00000022689	56.0643415241377	-1.52093	0.379992960496867	-4.00251	6.26728750080638e-05	0.00111581304080217	GADD45B	growth arrest and DNA damage inducible beta [Source:VGNC Symbol;Acc:VGNC:88317]	100621090
ENSSSCG00000027130	126.228389046802	-1.64351	0.257445056521897	-6.38393	1.72595132189114e-10	1.69347786739038e-08	TNFRSF12A	TNF receptor superfamily member 12A [Source:NCBI gene (formerly Entrezgene);Acc:100217390]	100217390
ENSSSCG00000028562	12.0364183822203	-2.96129	0.947142002963466	-3.12655	0.00176870909301907	0.0161463271165614	FOXL2	forkhead box L2 [Source:NCBI gene (formerly Entrezgene);Acc:100622956]	100622956
ENSSSCG00000028850	141.188205296719	-1.24299	0.237470080696611	-5.2343	1.65611748868357e-07	7.23991163534739e-06	RPL26	ribosomal protein L26 [Source:NCBI gene (formerly Entrezgene);Acc:100627662]	100627662
ENSSSCG00000029656	20.2092714077936	-1.8237	0.657122379368359	-2.77529	0.00551526531401307	0.0383693300154502	NDP	norrin cystine knot growth factor NDP [Source:VGNC Symbol;Acc:VGNC:90631]	100127357
ENSSSCG00000029724	283.284365305319	-1.0506	0.177808359139491	-5.90863	3.44954845006238e-09	2.45659778330786e-07	RACK1	receptor for activated C kinase 1 [Source:NCBI gene (formerly Entrezgene);Acc:397605]	397605
ENSSSCG00000031388	91.1081629261376	-0.891178	0.283609769776903	-3.14227	0.00167643896043872	0.0154209100485912	SIAH2	siah E3 ubiquitin protein ligase 2 [Source:VGNC Symbol;Acc:VGNC:92866]	100622531
ENSSSCG00000031794	124.334918363876	-1.09269	0.267090454781121	-4.09109	4.29342194309804e-05	0.000817107285320067	TNFAIP8L3	TNF alpha induced protein 8 like 3 [Source:VGNC Symbol;Acc:VGNC:94256]	100522001
ENSSSCG00000031888	66.0172	-2.62211	0.383174862804523	-6.84313	7.74826388163311e-12	9.96441780350604e-10	DDIT4	DNA damage inducible transcript 4 [Source:NCBI gene (formerly Entrezgene);Acc:100153821]	100153821
ENSSSCG00000032320	40.1177841847731	-3.09035	0.534767875195746	-5.77886	7.52101325321591e-09	4.86870289289535e-07	TCIM	transcriptional and immune response regulator [Source:VGNC Symbol;Acc:VGNC:95587]	100628052
ENSSSCG00000034207	96.1065348246019	-1.40012	0.302480160107501	-4.62881	3.67776669689536e-06	0.00010454012374909	CEBPB	CCAAT enhancer binding protein beta [Source:NCBI gene (formerly Entrezgene);Acc:397360]	397360
ENSSSCG00000035077	1127.65381218108	-1.0829	0.0992523888674144	-10.9106	1.0257807312173e-27	7.1513113503707e-25	INHBA	inhibin subunit beta A [Source:NCBI gene (formerly Entrezgene);Acc:397093]	397093
ENSSSCG00000035249	23.1746875580688	-6.29746	1.48550602760957	-4.23927	2.24246859863868e-05	0.00047678553864475	GADD45G	growth arrest and DNA damage inducible gamma [Source:NCBI gene (formerly Entrezgene);Acc:100152997]	100152997
ENSSSCG00000037144	23.6248381774721	-3.01195	0.704320566507691	-4.27639	1.89950213516255e-05	0.000413149512025667	CDKN1B	cyclin dependent kinase inhibitor 1B [Source:NCBI gene (formerly Entrezgene);Acc:397584]	397584
ENSSSCG00000039314	254.577709742183	-1.42201	0.21090640986039	-6.74239	1.55801605054015e-11	1.87613460049589e-09	MCL1	MCL1 apoptosis regulator, BCL2 family member [Source:NCBI gene (formerly Entrezgene);Acc:397648]	397648
ENSSSCG00000039548	98.9448303142088	-2.08588	0.306267499711368	-6.81065	9.71597384963674e-12	1.237478746272e-09	PTGFR	prostaglandin F receptor [Source:VGNC Symbol;Acc:VGNC:91954]	397126
ENSSSCG00000039962	1404.22664785107	-0.587553	0.0996119294599767	-5.89842	3.67005002222044e-09	2.57214193620804e-07	HSPB1	heat shock protein family B (small) member 1 [Source:NCBI gene (formerly Entrezgene);Acc:493184]	493184
