# Supplementary material for: Eicosapentaenoic Acid Improves Porcine Oocyte Cytoplasmic Maturation and Developmental Competence via Antioxidant and Mitochondrial Regulatory Mechanisms
Source: Antioxidants (Basel). 2026 Jan 21;15(1):137. doi: 10.3390/antiox15010137 (PMC12837691; doi:10.3390/antiox15010137)
Supplement: Supplementary file 1 [file antioxidants-15-00137-s001.zip › Table S6.xls]

## Sheet: Sheet1
Table S6. Differentially expressed proteins in the 10 μM EPA-treated MII oocytes compared with the control group
Protein	Description		Gene	EPA_P_1	EPA_P_2	EPA_P_3	Ctrl_P_1	Ctrl_P_2	Ctrl_P_3	EPA_P.vs.Ctrl_P FC	EPA_P.vs.Ctrl_P Pvalue	EPA_P.vs.Ctrl_P log2FC
ENSSSCP00000036049.2	aldolase, fructose-bisphosphate C [Source_VGNC Symbol_Acc_VGNC_85246	ALDOC	ENSSSCG00000017759.5	971.4	1012.9	943.6	497.9	459.1	458	2.06918727915194	3.04828846758558e-05	1.04906422735176
ENSSSCP00000063265.1	complement C5a receptor 2 [Source_VGNC Symbol_Acc_VGNC_86039	C5AR2	ENSSSCG00000003113.4	74	70.3	68.5	42.8	39.5	27.1	1.94515539305302	0.002402728235098	0.959885412708633
ENSSSCP00000065730.1	eukaryotic translation elongation factor 1 alpha 2 [Source_VGNC Symbol_Acc_VGNC_96262	EEF1A2	ENSSSCG00000040401.3	124.2	121.1	132.1	62.9	64.8	70.7	1.90221774193548	0.000121111638007324	0.92768239721357
ENSSSCP00000077943.1	ATP synthase membrane subunit c locus 2 [Source_HGNC Symbol_Acc_HGNC_842	ATP5MC2	ENSSSCG00000062561.1	502.8	561.6	529.2	279.8	250.7	310	1.89601427721594	0.000482031987709288	0.922969827944551
ENSSSCP00000026189.2	ceramide synthase 5 [Source_VGNC Symbol_Acc_VGNC_97926	CERS5	ENSSSCG00000024932.4	384.5	467.9	367.8	235.1	216.5	207	1.85271788642575	0.00427960069719374	0.889643218742283
ENSSSCP00000048507.2	YTH N6-methyladenosine RNA binding protein 3 [Source_VGNC Symbol_Acc_VGNC_95044	YTHDF3	ENSSSCG00000033144.3	94.4	115.3	102.5	49.9	53.4	67.1	1.83215962441315	0.00417327131436569	0.873545201752071
ENSSSCP00000046468.2	H2B.K variant histone 1 [Source_HGNC Symbol_Acc_HGNC_53833	H2BK	ENSSSCG00000049336.2	23.5	32	28	15.9	14.9	15.7	1.79569892473118	0.0356710822951034	0.844545481366021
ENSSSCP00000011143.4	interferon induced protein with tetratricopeptide repeats 5 [Source_VGNC Symbol_Acc_VGNC_107402	IFIT5	ENSSSCG00000010454.5	245.8	279.6	291.5	165.1	145.2	160.7	1.7343949044586	0.0015250035594118	0.794432423264807
ENSSSCP00000006998.2	RAB13, member RAS onco family [Source_VGNC Symbol_Acc_VGNC_98842	RAB13	ENSSSCG00000006564.5	101	95.9	94.5	56.7	52.7	59.6	1.72426035502959	0.00013103530330862	0.785977630894966
ENSSSCP00000033867.1	transcription elongation regulator 1 [Source_VGNC Symbol_Acc_VGNC_93815	TCERG1	ENSSSCG00000014416.5	40.8	32	37.4	22.9	20	21.6	1.70852713178295	0.00483204682840954	0.772753158260541
ENSSSCP00000048849.2	microtubule associated protein 4 [Source_VGNC Symbol_Acc_VGNC_103071	MAP4	ENSSSCG00000029251.4	83.1	73.5	78.4	47.6	45.6	44.6	1.70537010159652	0.000369505291769481	0.77008486874807
ENSSSCP00000063165.2	ubiquitination factor E4A [Source_VGNC Symbol_Acc_VGNC_94656	UBE4A	ENSSSCG00000015095.5	41.6	42.8	40.1	24.3	26.1	23.3	1.68928086838535	0.000116286329979148	0.756409217860374
ENSSSCP00000070135.2	Rho guanine nucleotide exchange factor 11 [Source_VGNC Symbol_Acc_VGNC_85487	ARHGEF11	ENSSSCG00000006461.5	187.9	166	165.8	119.6	98.5	93.5	1.66784338896021	0.00307421997500178	0.737983825606233
ENSSSCP00000020073.3	syntaxin 18 [Source_VGNC Symbol_Acc_VGNC_93588	STX18	ENSSSCG00000038731.3	415.4	415.5	420.3	245.5	264.7	245.4	1.65590259396506	1.52829646578297e-05	0.727617810918983
ENSSSCP00000012037.2	HIG1 hypoxia inducible domain family member 1A [Source_VGNC Symbol_Acc_VGNC_106449	HIGD1A	ENSSSCG00000011290.5	52.2	66.8	53.4	43.4	27.7	34.1	1.63878326996198	0.0265584532426958	0.712625069796796
ENSSSCP00000058843.2	unc-5 netrin receptor D [Source_VGNC Symbol_Acc_VGNC_95892	UNC5D	ENSSSCG00000015830.5	332.7	317.8	329.8	213.1	201.1	197.8	1.60179738562091	4.66321084164862e-05	0.679691670064595
ENSSSCP00000045861.1	-		ENSSSCG00000036013.3	4603.2	4603.6	4743.7	2983.6	2954.6	2857.7	1.58602303345877	9.02757173043786e-06	0.665413723132335
ENSSSCP00000002014.4	Rh family C glycoprotein [Source_VGNC Symbol_Acc_VGNC_109430	RHCG	ENSSSCG00000001841.5	122.7	99.4	85.6	67.2	66.5	60.4	1.58526532715095	0.026533223511519	0.664724325619881
ENSSSCP00000005435.3	DLG associated protein 5 [Source_VGNC Symbol_Acc_VGNC_87332	DLGAP5	ENSSSCG00000005056.5	381.2	359.9	355.3	222.9	240.3	231	1.5793719389225	0.000142120289626831	0.659350962997129
ENSSSCP00000067918.2	keratin 18 [Source_VGNC Symbol_Acc_VGNC_89580	KRT18	ENSSSCG00000000253.5	1207	1140	1124.4	763.4	721.4	714.2	1.57862664847658	0.000138184388932671	0.658670008385811
ENSSSCP00000025735.2	TBC1 domain family member 1 [Source_VGNC Symbol_Acc_VGNC_93758	TBC1D1	ENSSSCG00000028983.4	166.6	168.3	161.3	111.5	102	103.1	1.56727732154138	8.23593846788805e-05	0.64826047975525
ENSSSCP00000045924.3	glycine-N-acyltransferase like 3 [Source_VGNC Symbol_Acc_VGNC_88503	GLYATL3	ENSSSCG00000033245.3	190.7	163.2	183.8	119	110.7	113.5	1.56672494172494	0.00166749221284049	0.647751918775922
ENSSSCP00000061870.1	-		ENSSSCG00000012042.5	47.8	45.3	56	24.3	29.3	42.2	1.55636743215031	0.0464233959309433	0.638182696547262
ENSSSCP00000005198.3	selenoprotein S [Source_VGNC Symbol_Acc_VGNC_98308	SELENOS	ENSSSCG00000004826.4	239.7	249.9	248.9	173.5	151.3	153.5	1.54401003554255	0.00036703658842287	0.626682129665846
ENSSSCP00000012973.2	MAGE family member B18 [Source_HGNC Symbol_Acc_HGNC_28515	MAGEB18	ENSSSCG00000012186.3	74.8	77.2	70	52.4	46	45.6	1.54166666666667	0.00104562998647711	0.624490864907794
ENSSSCP00000058299.2	transmembrane protein 69 [Source_VGNC Symbol_Acc_VGNC_94203	TMEM69	ENSSSCG00000034035.3	169.7	174.9	181.8	116.7	120.8	104	1.54143484626647	0.00055825419723878	0.624273910557789
ENSSSCP00000014710.5	A-kinase anchoring protein 8 [Source_VGNC Symbol_Acc_VGNC_85223	AKAP8	ENSSSCG00000013837.5	19.6	18.5	16	26.3	25.2	29.3	0.669554455445545	0.00539084554014881	-0.578727
ENSSSCP00000071154.1	Aly/REF export factor [Source_VGNC Symbol_Acc_VGNC_98973	ALYREF	ENSSSCG00000032655.3	42.8	51.8	45.6	68.1	67	74.5	0.668893129770992	0.00283628543425238	-0.580152
ENSSSCP00000078691.1	-		ENSSSCG00000060713.1	33	25.7	25.1	38.6	46.3	40.7	0.667197452229299	0.0152426412580376	-0.583814
ENSSSCP00000058051.1	striatin 3 [Source_VGNC Symbol_Acc_VGNC_93579	STRN3	ENSSSCG00000040657.3	110.6	127.4	118.1	178	172.6	183.2	0.667103784188835	0.00049832118736696	-0.584017
ENSSSCP00000045771.2	erythrocyte membrane protein band 4.1 like 3 [Source_VGNC Symbol_Acc_VGNC_87724	EPB41L3	ENSSSCG00000003687.5	144.2	145.8	156.5	227.8	228.4	213.4	0.666816009557945	0.000284108041610286	-0.584639
ENSSSCP00000054528.1	BRISC and BRCA1 A complex member 2 [Source_VGNC Symbol_Acc_VGNC_85739	BABAM2	ENSSSCG00000026465.4	115.4	109.1	105.5	167.3	168.1	160.1	0.665993945509586	0.000138161917080315	-0.586419
ENSSSCP00000011962.4	DNA topoisomerase II beta [Source_VGNC Symbol_Acc_VGNC_94311	TOP2B	ENSSSCG00000011213.5	17.2	25.1	20.3	29.5	32.7	31.8	0.665957446808511	0.0136158209514854	-0.586498
ENSSSCP00000000958.2	small nuclear ribonucleoprotein polypeptide F [Source_VGNC Symbol_Acc_VGNC_108511	SNRPF	ENSSSCG00000000895.5	141.5	146.4	150.6	221.8	222.1	214.7	0.665806255693896	3.32028225480722e-05	-0.586826
ENSSSCP00000080373.1	-	EEF1AKMT1	ENSSSCG00000061888.1	65.4	64.2	66.4	91.1	100.6	102.8	0.66553480475382	0.000841791560985613	-0.587414
ENSSSCP00000054701.1	EEF1A lysine methyltransferase 1 [Source_HGNC Symbol_Acc_HGNC_27351	ADI1	ENSSSCG00000059376.1	364.6	378.4	393.2	564.3	556.7	590.9	0.663706992230855	0.000132327990061127	-0.591382
ENSSSCP00000022476.1	acireductone dioxygenase 1 [Source_VGNC Symbol_Acc_VGNC_85139	TANGO2	ENSSSCG00000029161.4	685.6	653.9	698.2	1036.6	1031.9	1003.1	0.663400182315406	3.36069072597367e-05	-0.592049
ENSSSCP00000010807.4	transport and golgi organization 2 homolog [Source_VGNC Symbol_Acc_VGNC_93734	HACE1	ENSSSCG00000010134.5	226.9	226.6	233	351.5	361.2	323.1	0.66277273604943	0.000557691359302667	-0.593414
ENSSSCP00000004709.4	HECT domain and ankyrin repeat containing E3 ubiquitin protein ligase 1 [Source_VGNC Symbol_Acc_VGNC_88769	HPX	ENSSSCG00000004364.5	188.9	174.6	182.9	270.8	278.2	276.1	0.662222760877469	3.84574015251181e-05	-0.594611
ENSSSCP00000015556.3	hemopexin [Source_VGNC Symbol_Acc_VGNC_88968	IPO5	ENSSSCG00000014626.6	403	414.9	436.4	624.3	638	633	0.661794966496069	3.5241867907178e-05	-0.595544
ENSSSCP00000010155.4	importin 5 [Source_VGNC Symbol_Acc_VGNC_89179	MRPS25	ENSSSCG00000009509.5	109	110.2	119.5	155.1	174.3	182.9	0.66113605309389	0.00284139002898742	-0.596981
ENSSSCP00000065116.1	mitochondrial ribosomal protein S25 [Source_VGNC Symbol_Acc_VGNC_90391	S100A11	ENSSSCG00000034318.3	90.9	89.3	83.9	138.3	136.2	126.6	0.658439291947145	0.000397844964274	-0.602878
ENSSSCP00000067377.1	S100 calcium binding protein A11 [Source_VGNC Symbol_Acc_VGNC_92537		ENSSSCG00000006610.6	185.8	197.6	196.8	293.6	293.1	299.3	0.654853273137697	1.86918110552647e-05	-0.610756
ENSSSCP00000047775.2	-		ENSSSCG00000036122.3	66.3	69.3	73.4	114.9	103.6	102.2	0.651699407545993	0.00118071776954393	-0.617721
ENSSSCP00000004258.4	hydroxypyruvate isomerase (putative) [Source_VGNC Symbol_Acc_VGNC_97104	HYI	ENSSSCG00000003940.5	57.6	65.4	62.1	101.2	94	88.9	0.651531151003168	0.00144838101995799	-0.618094
ENSSSCP00000080344.1	BCL2 like 13 [Source_VGNC Symbol_Acc_VGNC_85781	BCL2L13	ENSSSCG00000040373.3	138.9	146.1	136	209.6	232.4	204.6	0.6510980513455	0.00115414001445861	-0.619053
ENSSSCP00000058798.1	aconitase 1 [Source_VGNC Symbol_Acc_VGNC_95539	ACO1	ENSSSCG00000023807.4	100.5	92.6	102.2	143.7	150.6	159.3	0.651014109347443	0.000612832127244198	-0.619239
ENSSSCP00000009077.4	tetratricopeptide repeat domain 27 [Source_VGNC Symbol_Acc_VGNC_94542	TTC27	ENSSSCG00000008512.5	55.5	61.4	65	87.8	94.1	98.5	0.648716119828816	0.00139417044233687	-0.624341
ENSSSCP00000039474.2	jagged canonical Notch ligand 1 [Source_VGNC Symbol_Acc_VGNC_96385	JAG1	ENSSSCG00000007067.6	561.9	578.4	568.6	878.3	902.4	855.3	0.648292867981791	2.80141761732608e-05	-0.625282
ENSSSCP00000001498.3	proline rich coiled-coil 2A [Source_VGNC Symbol_Acc_VGNC_91865	PRRC2A	ENSSSCG00000001409.6	286	366.5	289.5	501.7	547.7	408.1	0.64631217838765	0.024352387820826	-0.629697
ENSSSCP00000004066.3	chitobiase [Source_VGNC Symbol_Acc_VGNC_87055	CTBS	ENSSSCG00000003758.4	159.8	160.2	162.3	229.9	244.9	272	0.645822174611677	0.0186429111709751	-0.630791
ENSSSCP00000037022.1	coiled-coil domain containing 126 [Source_VGNC Symbol_Acc_VGNC_86253	CCDC126	ENSSSCG00000029174.4	17.4	10.4	12.6	23	19.2	20.4	0.645367412140575	0.0346098679577795	-0.631807
ENSSSCP00000077047.1	H3.3 histone A [Source_HGNC Symbol_Acc_HGNC_4764	H3-3A	ENSSSCG00000023971.4	29.5	33.1	36.7	51.3	49	55.2	0.638585209003215	0.00244617799075903	-0.647049
ENSSSCP00000003037.4	plasmolipin [Source_VGNC Symbol_Acc_VGNC_91565	PLLP	ENSSSCG00000002818.4	373.5	369.7	379.3	632.4	585.6	548.8	0.6353294091012	0.0116228816522867	-0.654423
ENSSSCP00000048534.2	trafficking protein particle complex subunit 6B [Source_VGNC Symbol_Acc_VGNC_94378	TRAPPC6B	ENSSSCG00000004986.5	445.4	420.7	442.9	740	690.8	630.3	0.635097763330261	0.00155245450461717	-0.654949
ENSSSCP00000067051.1	BCL2 like 13 [Source_VGNC Symbol_Acc_VGNC_85781	FGG	ENSSSCG00000040373.3	31.2	34.3	29.1	52	43.9	53.1	0.63489932885906	0.00517471642611747	-0.6554
ENSSSCP00000068731.2	fibrinogen gamma chain [Source_VGNC Symbol_Acc_VGNC_88122	NUDT19	ENSSSCG00000024314.4	915.7	926.7	965.6	1505.3	1476.9	1444.7	0.634303914703291	2.00473680260405e-05	-0.656754
ENSSSCP00000069655.1	nudix hydrolase 19 [Source_VGNC Symbol_Acc_VGNC_90961	RAB11FIP2	ENSSSCG00000036294.3	116.8	123.9	114.8	178.1	189.2	193.5	0.633915834522111	0.00021599743489838	-0.657637
ENSSSCP00000056798.1	RAB11 family interacting protein 2 [Source_VGNC Symbol_Acc_VGNC_92039	TDRP	ENSSSCG00000010672.3	8.2	9.7	12.8	15.9	17	15.7	0.631687242798354	0.0134622962109238	-0.662718
ENSSSCP00000064293.1	testis development related protein [Source_VGNC Symbol_Acc_VGNC_104069	LETM1D1	ENSSSCG00000039562.3	81.9	91.7	88.4	131.1	143.1	142	0.629505045651129	0.000427885234519767	-0.66771
ENSSSCP00000039798.1	LETM1 domain containing 1 [Source_VGNC Symbol_Acc_VGNC_89688	IMMP	ENSSSCG00000032096.3	31.4	33.1	33.5	54	49.7	52.8	0.626198083067093	0.000169191973606634	-0.675309
ENSSSCP00000062078.1	inner membrane mitochondrial protein [Source_VGNC Symbol_Acc_VGNC_89124	PRPF39	ENSSSCG00000024564.4	19.2	22.7	22.4	30.5	35.2	37.1	0.625486381322957	0.00473746968747192	-0.67695
ENSSSCP00000005374.4	pre-mRNA processing factor 39 [Source_VGNC Symbol_Acc_VGNC_91842	UACA	ENSSSCG00000004997.5	90.4	99.8	89.7	144.7	135.5	167.8	0.624776785714286	0.00524670182019925	-0.678587
ENSSSCP00000052194.2	uveal autoantigen with coiled-coil domains and ankyrin repeats [Source_VGNC Symbol_Acc_VGNC_94625	FSHR	ENSSSCG00000004973.5	64.6	77.8	67.2	103.8	121.4	111.4	0.622697563874034	0.00287161166089905	-0.683396
ENSSSCP00000020856.2	follicle stimulating hormone receptor [Source_VGNC Symbol_Acc_VGNC_102568	C11orf58	ENSSSCG00000029084.3	65	75.5	71	118.4	112.5	110.6	0.619326500732064	0.00035226406597778	-0.691228
ENSSSCP00000062510.1	chromosome 2 C11orf58 homolog [Source_VGNC Symbol_Acc_VGNC_85998	POLE3	ENSSSCG00000040570.3	65.3	70.8	66.3	101.5	117.3	108.3	0.618771018037298	0.00104092595965019	-0.692522
ENSSSCP00000058896.1	DNA polymerase epsilon 3, accessory subunit [Source_VGNC Symbol_Acc_VGNC_103154	TMEM126B	ENSSSCG00000005478.5	222.3	227.8	208.1	333.3	360.8	374.5	0.615946097697923	0.000527879924719189	-0.699124
ENSSSCP00000015826.4	transmembrane protein 126B [Source_VGNC Symbol_Acc_VGNC_104078	NEDD1	ENSSSCG00000014905.5	70.9	69.7	77.1	116.4	107.2	132.2	0.61186059584036	0.00384491288183071	-0.708725
ENSSSCP00000058867.2	NEDD1 gamma-tubulin ring complex targeting factor [Source_VGNC Symbol_Acc_VGNC_90665	MCOLN1	ENSSSCG00000000890.5	10.6	13.6	9.6	21.8	18.6	15	0.610108303249097	0.035293231309553	-0.712863
ENSSSCP00000019457.2	macoilin 1 [Source_VGNC Symbol_Acc_VGNC_98497	ATP8B1	ENSSSCG00000030682.4	8	7.3	9.3	10.9	14	15.8	0.604422604422604	0.0255696156466875	-0.72637
ENSSSCP00000005296.4	ATPase phospholipid transporting 8B1 [Source_VGNC Symbol_Acc_VGNC_85679	MRPL48	ENSSSCG00000004921.5	75.3	69.6	78.1	126.1	129	116.4	0.600269179004038	0.00040776115173044	-0.736319
ENSSSCP00000069968.2	mitochondrial ribosomal protein L48 [Source_VGNC Symbol_Acc_VGNC_90372	GTDC1	ENSSSCG00000014829.5	45.5	50.6	44.1	95.2	65	74.9	0.596341982135262	0.0254879580513902	-0.745788
ENSSSCP00000015648.2	-	CSNK1G3	ENSSSCG00000014726.5	26	25.8	29.3	43.5	41.9	51.4	0.592836257309941	0.00413510311725387	-0.754294
ENSSSCP00000003341.3	-	NUFIP2	ENSSSCG00000003086.5	400.3	398.6	414.3	744.5	696.2	612.6	0.590853747625773	0.0171055794784683	-0.759127
ENSSSCP00000024271.3	glycosyltransferase 8 domain containing 1 [Source_VGNC Symbol_Acc_VGNC_88500	EXTL3	ENSSSCG00000011448.5	665.4	674.8	682.5	1129.9	1181.8	1165	0.581787327063019	7.19738822016777e-06	-0.781436
ENSSSCP00000015148.4	casein kinase 1 gamma 3 [Source_VGNC Symbol_Acc_VGNC_97951	ALG12	ENSSSCG00000014240.5	334.9	343.8	333.6	551.7	615.6	580.9	0.579052739961103	0.000196879087719412	-0.788233
ENSSSCP00000054304.1	nuclear FMR1 interacting protein 2 [Source_VGNC Symbol_Acc_VGNC_90967		ENSSSCG00000017785.5	102.6	110.7	107.1	204	193.3	162.6	0.572245043757814	0.00320180393838627	-0.805295
ENSSSCP00000054755.1	exostosin like glycosyltransferase 3 [Source_VGNC Symbol_Acc_VGNC_87850		ENSSSCG00000009680.5	32	31.8	34.6	51.6	60	61.5	0.568457538994801	0.00148821018112065	-0.814876
ENSSSCP00000001048.5	ALG12 alpha-1,6-mannosyltransferase [Source_VGNC Symbol_Acc_VGNC_85248		ENSSSCG00000000980.5	126.9	133.4	116.4	233.3	221.8	209.3	0.566977724262492	0.000354580613418629	-0.818636
ENSSSCP00000020126.3	-		ENSSSCG00000022164.4	67.5	74.1	76.2	131.9	131.2	122	0.565567385094781	0.000173825858933876	-0.822229
ENSSSCP00000065459.1	3-hydroxyisobutyrate dehydrogenase [Source_VGNC Symbol_Acc_VGNC_88877	HIBADH	ENSSSCG00000016695.5	172.3	174.3	171.3	308.5	294.7	313.4	0.565022910757146	0.00141677604607791	-0.823619
ENSSSCP00000027857.4	CKLF like MARVEL transmembrane domain containing 8 [Source_VGNC Symbol_Acc_VGNC_86807	CMTM8	ENSSSCG00000022618.4	56.5	60.5	55.5	99	101	110.5	0.555555555555556	0.000284658393681325	-0.847997
ENSSSCP00000039399.1	protection of telomeres 1 [Source_VGNC Symbol_Acc_VGNC_104032	POT1	ENSSSCG00000016597.5	35.2	33.9	34.7	56.6	63.3	67.7	0.553304904051173	0.0122038891981621	-0.853853
ENSSSCP00000053712.2	albumin [Source_VGNC Symbol_Acc_VGNC_98911	ALB	ENSSSCG00000008948.5	9189.9	9054.8	9258.8	16330.5	16592.9	16972.7	0.55121542565451	2.82849253923562e-06	-0.859312
ENSSSCP00000029645.4	-		ENSSSCG00000031037.4	36.1	38.8	39.3	64.2	69.9	73.7	0.549566891241578	0.000442839094385767	-0.863633
ENSSSCP00000016506.5	SWT1 RNA endoribonuclease homolog [Source_VGNC Symbol_Acc_VGNC_93647	SWT1	ENSSSCG00000015569.5	8.9	7.5	11.6	18.3	17.2	15.5	0.549019607843137	0.00618454337357206	-0.86507
ENSSSCP00000014533.5	F-box and leucine rich repeat protein 12 [Source_VGNC Symbol_Acc_VGNC_88028	FBXL12	ENSSSCG00000013670.5	182	168.8	175.5	319.8	325.8	321.2	0.544373189904841	4.06983070577164e-06	-0.877332
ENSSSCP00000061918.2	epidermal growth factor receptor [Source_VGNC Symbol_Acc_VGNC_87587	EGFR	ENSSSCG00000022126.4	85.1	89.4	93.1	157.1	152.6	185	0.540933899332929	0.00188877497957699	-0.886476
ENSSSCP00000047246.2	signal peptidase complex subunit 2 [Source_VGNC Symbol_Acc_VGNC_108618	SPCS2	ENSSSCG00000014850.5	14.6	14.9	25.9	34.3	36.7	31.6	0.539961013645224	0.0170394374416025	-0.889073
ENSSSCP00000071525.2	RAB37, member RAS onco family [Source_VGNC Symbol_Acc_VGNC_99030	RAB37	ENSSSCG00000017233.5	36.3	35.5	32.4	60.5	64.7	68.3	0.538501291989664	0.000307174774322962	-0.892978
ENSSSCP00000041961.3	zyg-11 family member A, cell cycle regulator [Source_VGNC Symbol_Acc_VGNC_95344	ZYG11A	ENSSSCG00000031324.3	46	46.4	37.6	88.1	88.8	64.9	0.537634408602151	0.0111811316520191	-0.895303
ENSSSCP00000036540.1	anaphase promoting complex subunit 13 [Source_VGNC Symbol_Acc_VGNC_85294	ANAPC13	ENSSSCG00000033057.2	16.5	17.5	17.4	30.1	37.5	29	0.532091097308489	0.0285242605069767	-0.910255
ENSSSCP00000022537.1	metallothionein 1X [Source_HGNC Symbol_Acc_HGNC_7405	MT1X	ENSSSCG00000030300.4	80.3	96.2	90.2	152.7	180.3	177.5	0.522428991185113	0.00120965286339633	-0.936693
ENSSSCP00000078208.1	RNA binding motif protein 4 [Source_HGNC Symbol_Acc_HGNC_9901	RBM4	ENSSSCG00000058325.1	61.5	58.2	60.8	111.6	116.9	119.1	0.5192750287687	2.18777740158025e-05	-0.945429
ENSSSCP00000010262.3	nudix hydrolase 18 [Source_VGNC Symbol_Acc_VGNC_90960	NUDT18	ENSSSCG00000009615.4	34.1	35.9	35.4	71.7	68	64	0.517427589592538	0.000137922005111089	-0.950571
ENSSSCP00000008146.3	actin related protein 2/3 complex subunit 1B [Source_VGNC Symbol_Acc_VGNC_85537	ARPC1B	ENSSSCG00000007625.5	240.1	241.2	249.2	448	502.5	493.4	0.505921462705173	0.000154980962584342	-0.983015
ENSSSCP00000004815.5	branched chain keto acid dehydrogenase E1 subunit beta [Source_VGNC Symbol_Acc_VGNC_85777	BCKDHB	ENSSSCG00000004465.5	17.6	17.9	16.2	34.4	33.5	34.4	0.505376344086022	9.76330530357846e-06	-0.98457
ENSSSCP00000062671.1	diaphanous related formin 2 [Source_VGNC Symbol_Acc_VGNC_87300	DIAPH2	ENSSSCG00000012474.5	462.5	444.9	474.2	914.7	937.4	931.2	0.496389178313513	1.75840206113054e-06	-1.01046
ENSSSCP00000077237.1	-		ENSSSCG00000061201.1	132.6	128.5	126.7	245.8	256.8	278.7	0.496352233457059	0.000182085919205389	-1.01056
ENSSSCP00000069754.1	Rap guanine nucleotide exchange factor 5 [Source_VGNC Symbol_Acc_VGNC_92094	RAPGEF5	ENSSSCG00000015383.5	123.7	128.1	128.1	258.3	256.8	252.9	0.494661458333333	4.80620392581049e-07	-1.01549
ENSSSCP00000009705.4	exosome component 9 [Source_VGNC Symbol_Acc_VGNC_87845	EXOSC9	ENSSSCG00000009096.5	40.6	29.4	32.9	59.4	70.9	78.4	0.493052228078582	0.00541158036619569	-1.02019
ENSSSCP00000045365.2	protein tyrosine phosphatase non-receptor type 6 [Source_VGNC Symbol_Acc_VGNC_91982	PTPN6	ENSSSCG00000025537.4	49.5	45.1	51.3	99	92.1	107.2	0.489104927924908	0.00042848388298057	-1.03178
ENSSSCP00000035855.1	ubiquilin 4 [Source_VGNC Symbol_Acc_VGNC_94666	UBQLN4	ENSSSCG00000006500.5	26.4	31.2	24.2	57.4	53	57.2	0.488066825775656	0.000341401655773097	-1.03485
ENSSSCP00000052646.2	CCHC-type zinc finger nucleic acid binding protein [Source_VGNC Symbol_Acc_VGNC_99708	CNBP	ENSSSCG00000040879.3	111.2	123.9	128.3	245.5	251.1	251	0.486088817549492	1.94457213924392e-05	-1.04071
ENSSSCP00000074656.1	aldolase, fructose-bisphosphate C [Source_VGNC Symbol_Acc_VGNC_85246		ENSSSCG00000017759.5	60.8	51.6	63.8	96.3	113.8	155.3	0.482211275314724	0.0242744747425283	-1.05226
ENSSSCP00000040761.3	-		ENSSSCG00000051841.1	121.5	127.4	122.6	241.2	261.5	280.2	0.474517818367608	0.000274396740028323	-1.07547
ENSSSCP00000010363.3	high mobility group box 2 [Source_VGNC Symbol_Acc_VGNC_88902	HMGB2	ENSSSCG00000009704.5	82.9	74.5	86.7	160.1	167.2	190.5	0.47141753572808	0.000759636073605825	-1.08492
ENSSSCP00000004898.3	mitochondrial methionyl-tRNA formyltransferase [Source_VGNC Symbol_Acc_VGNC_90445	MTFMT	ENSSSCG00000004543.4	13	18.9	17.1	29.8	40.3	36.3	0.460526315789474	0.00557412419031218	-1.11864
ENSSSCP00000041870.1	C-type lectin domain family 3 member B [Source_VGNC Symbol_Acc_VGNC_86754	CLEC3B	ENSSSCG00000011299.6	43.2	39.6	46.4	92	96.2	93	0.459459459459459	2.67833629541475e-05	-1.12199
ENSSSCP00000001670.3	peroxisome proliferator activated receptor delta [Source_VGNC Symbol_Acc_VGNC_91683	PPARD	ENSSSCG00000001539.5	158.6	145.7	163.1	342.1	366.7	369.7	0.433379694019471	3.68096383749763e-05	-1.2063
ENSSSCP00000045377.1	serine palmitoyltransferase long chain base subunit 2 [Source_VGNC Symbol_Acc_VGNC_93440	SPTLC2	ENSSSCG00000002404.5	76.1	64.8	73	161.8	167.5	171.1	0.427458033573141	2.48656665061353e-05	-1.22615
ENSSSCP00000024872.4	adaptor related protein complex 3 subunit sigma 2 [Source_HGNC Symbol_Acc_HGNC_571	AP3S2	ENSSSCG00000030174.4	114.2	122.4	132.6	277.8	294.5	299	0.423734649374498	3.6761207651922e-05	-1.23877
ENSSSCP00000052703.2	SLIT-ROBO Rho GTPase activating protein 1 [Source_VGNC Symbol_Acc_VGNC_93454	SRGAP1	ENSSSCG00000029815.4	40.1	31.8	41.2	91.5	89.4	92	0.414437522902162	6.49380088813852e-05	-1.27077
ENSSSCP00000050922.3	PX domain containing serine/threonine kinase like [Source_VGNC Symbol_Acc_VGNC_92015	PXK	ENSSSCG00000011474.5	28.1	31.1	28.3	58.9	74.3	79.7	0.410991075622358	0.0194919776101919	-1.28282
ENSSSCP00000070617.1	-		ENSSSCG00000005488.5	48.9	49	47.9	123.1	121.4	112.8	0.408060453400504	0.00183350047881794	-1.29315
ENSSSCP00000017370.4	replication timing regulatory factor 1 [Source_VGNC Symbol_Acc_VGNC_95990	RIF1	ENSSSCG00000016395.5	44.5	45.1	40.1	100.3	109.6	109.9	0.40556597873671	5.61905707319823e-05	-1.30199
ENSSSCP00000008964.3	cilia and flagella associated protein 36 [Source_VGNC Symbol_Acc_VGNC_86599	CFAP36	ENSSSCG00000008400.3	237.2	252.3	243.5	626	623.5	631.5	0.389686337054758	1.71317877180652e-07	-1.35961
ENSSSCP00000006530.3	OTU deubiquitinase 6B [Source_VGNC Symbol_Acc_VGNC_91103	OTUD6B	ENSSSCG00000006120.5	55.3	59.2	78.9	165.1	167.2	168.6	0.386105010980236	0.00440720196900786	-1.37293
ENSSSCP00000050867.1	protein phosphatase 2 regulatory subunit Bepsilon [Source_VGNC Symbol_Acc_VGNC_91754	PPP2R5E	ENSSSCG00000026382.4	25.8	31.4	31.4	80.3	82	84.9	0.358414239482201	2.12085970850239e-05	-1.4803
ENSSSCP00000070717.2	ATP binding cassette subfamily B member 5 [Source_VGNC Symbol_Acc_VGNC_97854	ABCB5	ENSSSCG00000015377.5	19.4	17.7	32	53.8	51.1	88.1	0.358031088082902	0.0315778368747466	-1.48184
ENSSSCP00000049028.2	testis specific serine kinase 4 [Source_VGNC Symbol_Acc_VGNC_94527	TSSK4	ENSSSCG00000025470.4	70.2	79	82.5	245.6	258.1	230.8	0.315452688904016	4.27392639697526e-05	-1.6645
ENSSSCP00000006790.3	thiosulfate sulfurtransferase like domain containing 1 [Source_VGNC Symbol_Acc_VGNC_94531	TSTD1	ENSSSCG00000006370.5	26.4	26.5	30.9	85.2	101.3	101.5	0.290972222222222	0.000262989352280624	-1.78105
ENSSSCP00000037675.1	La ribonucleoprotein 1B [Source_VGNC Symbol_Acc_VGNC_89640	LARP1B	ENSSSCG00000034280.3	56.9	57.1	50.3	287.3	291.9	307.5	0.185293785947897	3.18591465279061e-06	-2.43211
ENSSSCP00000050861.2	N-acyl phosphatidylethanolamine phospholipase D [Source_VGNC Symbol_Acc_VGNC_90579	NAPEPLD	ENSSSCG00000022903.4	19.6	22.5	24.9	127.6	135.5	130.7	0.170137125444388	2.46928703803237e-06	-2.55523
ENSSSCP00000016360.5	pseudouridine synthase 7 [Source_VGNC Symbol_Acc_VGNC_108161	PUS7	ENSSSCG00000015428.5	30.3	26.9	32.2	232.2	219.7	212.5	0.134557495484648	5.57474305817743e-06	-2.89371
ENSSSCP00000059661.1	H2A.X variant histone [Source_HGNC Symbol_Acc_HGNC_4739	H2AX	ENSSSCG00000042208.1	40	45.4	37.4	302.8	310.4	306.7	0.133492770953364	1.29224603538293e-07	-2.90517
